# Supplementary material for: Dual functionalized hyaluronic acid micelles loading paclitaxel for the therapy of breast cancer
Source: Front Bioeng Biotechnol. 2023 Aug 3;11:1230585. doi: 10.3389/fbioe.2023.1230585 (PMC10436080; doi:10.3389/fbioe.2023.1230585)
Supplement: Supplementary file 1 [file DataSheet2.zip]

Archive with 7 entries (7 files):
- TGA.xlsx
- release.xlsx
- pH3.0-8.5 size&zeta.xlsx
- In vivo efficacy.xlsx
- FTIR.xlsx
- CMC.xlsx
- Blood routine and blood biochemistry (1).xlsx
