# Supplementary material for: Dual functionalized hyaluronic acid micelles loading paclitaxel for the therapy of breast cancer
Source: Front Bioeng Biotechnol. 2023 Aug 3;11:1230585. doi: 10.3389/fbioe.2023.1230585 (PMC10436080; doi:10.3389/fbioe.2023.1230585)
Supplement: Supplementary file 1 [file DataSheet2.zip › TGA.xlsx]

## Sheet: Sheet1
HA		dHAD		dHAT		dodecylamine		tetradecylamine
temperature	weight（%）	temperature	weight（%）	temperature	weight（%）	temperature	weight（%）	temperature	weight（%）	temperature	weight（%）	temperature	weight（%）	temperature	weight（%）	temperature	weight（%）
10.2536	100	9.12527	100	18.4487	100	11.6729	100	11.693	100	34.7737	100	15.4408	100	46.4535	100	7.50304	100
10.3013	99.9981	9.13293	99.9965	18.5327	99.9099	11.6785	99.9984	11.6949	99.9974	34.7606	99.9917	15.4931	99.9807	46.4982	99.9915	7.50266	100.006
10.3476	99.9972	9.14756	99.9833	18.6161	99.8494	11.6806	99.9991	11.6969	99.9954	34.7479	99.9831	15.5472	99.9725	46.545	99.9871	7.50578	100.011
10.395	99.998	9.15772	99.9868	18.6982	99.802	11.6846	100.003	11.6989	99.9971	34.7398	99.975	15.6019	99.9779	46.5864	99.9819	7.50997	100.005
10.444	99.9973	9.17015	99.9904	18.7827	99.7582	11.6932	100.003	11.7067	99.9978	34.7279	99.9667	15.6575	99.973	46.6268	99.9724	7.51746	99.999
10.4946	99.9965	9.18253	99.9753	18.8634	99.7264	11.7023	99.9993	11.7099	99.9952	34.7179	99.9581	15.7073	99.956	46.6712	99.965	7.52137	100.003
10.5408	99.9979	9.19754	99.9561	18.9465	99.7075	11.7085	99.9991	11.7175	99.9952	34.709	99.9496	15.7566	99.9482	46.7117	99.9629	7.52522	100.005
10.594	99.9996	9.21164	99.9599	19.029	99.6902	11.7187	100.002	11.7257	99.9982	34.7023	99.942	15.8116	99.9496	46.7497	99.9564	7.53229	100
10.6495	99.998	9.22536	99.97	19.1132	99.6713	11.7285	100.003	11.7325	99.9976	34.6966	99.9341	15.8612	99.941	46.7878	99.9441	7.54103	99.9989
10.7003	99.9953	9.24505	99.9615	19.1989	99.6592	11.7392	100.002	11.7442	99.9942	34.6931	99.9254	15.91	99.9275	46.8281	99.9363	7.54544	100.003
10.7537	99.9959	9.26057	99.9501	19.2786	99.6521	11.7533	100.003	11.7544	99.9948	34.6894	99.9176	15.9626	99.9267	46.8657	99.935	7.55637	100.003
10.8065	99.9982	9.27866	99.9493	19.3586	99.642	11.767	100.004	11.7668	99.9982	34.6852	99.9101	16.0105	99.9257	46.903	99.9294	7.56552	99.9951
10.8595	99.9984	9.29703	99.9505	19.4412	99.6338	11.7803	100.002	11.7768	99.9976	34.6863	99.9021	16.0587	99.9105	46.9431	99.9184	7.57654	99.9955
10.9189	99.9973	9.31487	99.9413	19.5256	99.6328	11.7924	100.002	11.7913	99.9951	34.6867	99.8936	16.1074	99.8974	46.9775	99.9114	7.59095	100.002
10.978	99.997	9.33431	99.9436	19.609	99.6293	11.8083	100.006	11.8055	99.9964	34.6833	99.8855	16.1576	99.8999	47.0134	99.9081	7.60295	100.002
11.0345	99.997	9.35424	99.9505	19.6907	99.6178	11.8271	100.008	11.8225	99.9986	34.6837	99.8782	16.2015	99.9015	47.048	99.9006	7.6144	99.9944
11.0913	99.9962	9.3749	99.9417	19.7743	99.6104	11.8387	100.005	11.8409	99.9973	34.6885	99.8701	16.245	99.8877	47.0829	99.8916	7.63338	99.9938
11.1487	99.9967	9.39897	99.925	19.8572	99.6125	11.8605	100.003	11.8574	99.9964	34.692	99.8622	16.2926	99.8759	47.1167	99.8878	7.6518	99.9982
11.2076	99.9973	9.42433	99.9256	19.9375	99.6097	11.878	100.007	11.8769	99.9987	34.6948	99.8541	16.3421	99.8782	47.1529	99.8839	7.66941	99.9976
11.27	99.9954	9.44741	99.9424	20.0195	99.5983	11.8964	100.009	11.8941	100.001	34.7028	99.8466	16.3883	99.8762	47.1849	99.8738	7.68619	99.9935
11.3314	99.9927	9.47318	99.939	20.1013	99.595	11.92	100.008	11.9153	99.9977	34.7066	99.8386	16.4335	99.8625	47.22	99.8651	7.70645	99.9953
11.389	99.992	9.50011	99.9224	20.1849	99.5989	11.9415	100.007	11.9391	99.9964	34.7143	99.8311	16.4816	99.8563	47.2543	99.8628	7.728	99.9975
11.4549	99.993	9.52487	99.9203	20.2657	99.5944	11.9633	100.01	11.9618	99.9996	34.7255	99.8234	16.5282	99.8587	47.2845	99.8598	7.74645	99.9937
11.5202	99.9924	9.55602	99.9248	20.3474	99.5845	11.9887	100.01	11.9854	100.001	34.7368	99.8156	16.5764	99.8505	47.3187	99.8509	7.77002	99.9908
11.5815	99.9908	9.58591	99.921	20.4291	99.5845	12.0114	100.008	12.0124	99.9984	34.746	99.8079	16.6206	99.8334	47.3534	99.8429	7.79453	99.995
11.6468	99.9904	9.61321	99.9163	20.5123	99.5896	12.0375	100.01	12.0358	99.9975	34.7582	99.7995	16.6639	99.8322	47.3871	99.8396	7.81818	99.9979
11.711	99.99	9.64408	99.9238	20.5936	99.5817	12.0637	100.013	12.0641	100	34.7773	99.7919	16.7087	99.8394	47.4186	99.8357	7.84326	99.9934
11.7747	99.989	9.67743	99.9277	20.6781	99.5707	12.094	100.011	12.0951	100.001	34.7924	99.7847	16.754	99.8312	47.4519	99.8283	7.86941	99.9898
11.8441	99.9889	9.70899	99.9139	20.7591	99.5724	12.1237	100.008	12.1247	99.9987	34.8086	99.7764	16.7994	99.8146	47.4857	99.8233	7.89526	99.9928
11.9094	99.9898	9.74318	99.9078	20.8425	99.5763	12.1527	100.01	12.1562	99.9991	34.8249	99.7685	16.8443	99.811	47.5172	99.821	7.92639	99.9951
11.9753	99.9895	9.78291	99.9202	20.9237	99.5675	12.1846	100.014	12.1858	100.002	34.8408	99.7611	16.887	99.8143	47.5513	99.8138	7.95597	99.9922
12.0456	99.9866	9.81451	99.9264	21.0038	99.5583	12.2168	100.014	12.2192	100.001	34.8614	99.7532	16.9342	99.8053	47.581	99.8042	7.98873	99.9915
12.1099	99.9853	9.85028	99.9141	21.0865	99.5601	12.2499	100.012	12.2513	99.9982	34.8851	99.7445	16.9788	99.7931	47.6141	99.8004	8.01965	99.9932
12.1794	99.9871	9.88922	99.9035	21.1677	99.5623	12.2831	100.013	12.2863	99.9999	34.9062	99.7364	17.0231	99.7935	47.6475	99.7992	8.04911	99.9917
12.2499	99.9873	9.92766	99.9099	21.2479	99.5533	12.316	100.015	12.321	100.003	34.9302	99.7287	17.0674	99.7929	47.6791	99.7933	8.08626	99.9885
12.3185	99.985	9.9649	99.9095	21.3328	99.5459	12.3547	100.014	12.3593	100.002	34.9545	99.7209	17.1124	99.779	47.7145	99.7845	8.12079	99.9903
12.3873	99.9834	10.0084	99.9014	21.4156	99.5492	12.3917	100.014	12.3956	99.9994	34.9798	99.7129	17.158	99.7687	47.747	99.7792	8.1572	99.9933
12.4632	99.9834	10.0497	99.9041	21.4958	99.5493	12.43	100.018	12.4371	100.001	35.0054	99.7048	17.2033	99.7732	47.7805	99.7764	8.19528	99.9906
12.5313	99.9828	10.09	99.9082	21.5802	99.5389	12.4707	100.019	12.4744	100.003	35.0353	99.6964	17.251	99.7741	47.8117	99.7704	8.23281	99.9861
12.604	99.9818	10.1327	99.8983	21.6591	99.5341	12.5093	100.016	12.5177	100.002	35.0647	99.6882	17.2966	99.7594	47.8502	99.7635	8.26834	99.9873
12.6752	99.9818	10.176	99.8859	21.7416	99.5376	12.5515	100.016	12.5604	100	35.095	99.6801	17.338	99.7488	47.8841	99.7608	8.31062	99.9898
12.7491	99.9822	10.221	99.8935	21.8206	99.5354	12.5918	100.02	12.6058	100.002	35.1293	99.6724	17.3862	99.7517	47.9181	99.7567	8.35242	99.988
12.8217	99.9799	10.264	99.9056	21.9026	99.5267	12.6351	100.023	12.6483	100.003	35.1632	99.6645	17.435	99.7512	47.9502	99.7484	8.39577	99.9859
12.8956	99.9776	10.3082	99.8981	21.9853	99.5223	12.6777	100.021	12.6946	100.001	35.197	99.6559	17.4774	99.7393	47.9845	99.7423	8.43681	99.9873
12.9716	99.9777	10.3572	99.8848	22.0656	99.524	12.7232	100.018	12.7385	100	35.2335	99.647	17.5265	99.7328	48.0184	99.7413	8.48423	99.9871
13.0425	99.9788	10.4035	99.8852	22.1493	99.521	12.7733	100.02	12.788	100.003	35.2682	99.6387	17.5702	99.7349	48.0546	99.7381	8.52671	99.9836
13.1167	99.9774	10.4532	99.8882	22.2311	99.5136	12.8217	100.021	12.8367	100.003	35.3072	99.63	17.6199	99.7286	48.0886	99.7291	8.5728	99.9839
13.1903	99.9749	10.5036	99.8813	22.3128	99.512	12.8688	100.02	12.8864	100.001	35.3465	99.6216	17.6647	99.7164	48.1257	99.723	8.6192	99.9876
13.2663	99.9744	10.5553	99.8765	22.3896	99.5133	12.914	100.021	12.9363	100.001	35.3871	99.613	17.7141	99.7144	48.1638	99.7218	8.67038	99.9864
13.342	99.9744	10.6058	99.8798	22.4712	99.5068	12.9651	100.023	12.9864	100.003	35.4278	99.6043	17.7601	99.7183	48.1997	99.7176	8.71867	99.9813
13.4186	99.9732	10.6575	99.8743	22.5536	99.4995	13.0143	100.022	13.0384	100.003	35.4714	99.5956	17.8101	99.7104	48.2346	99.7107	8.76723	99.9805
13.4977	99.972	10.7111	99.8596	22.6331	99.4997	13.0653	100.021	13.0903	100.001	35.5108	99.5869	17.8562	99.6963	48.2719	99.7069	8.81934	99.9839
13.5735	99.9719	10.765	99.8557	22.7163	99.5	13.1182	100.022	13.1441	100.002	35.5534	99.5786	17.9031	99.6946	48.3122	99.7048	8.86998	99.9832
13.6482	99.9707	10.8197	99.8652	22.7964	99.4931	13.1712	100.025	13.1957	100.003	35.6006	99.5697	17.9517	99.6979	48.3497	99.6986	8.92424	99.9797
13.7292	99.9685	10.8748	99.8646	22.8757	99.4865	13.2221	100.025	13.2537	100.002	35.6486	99.5608	18.0012	99.6904	48.3859	99.691	8.97523	99.9795
13.8053	99.9673	10.9316	99.851	22.9577	99.4877	13.277	100.023	13.3097	100	35.694	99.5515	18.0512	99.6796	48.4257	99.6882	9.03036	99.9807
13.8833	99.9679	10.9897	99.8444	23.038	99.4875	13.3331	100.023	13.3662	100.002	35.7428	99.5427	18.099	99.6776	48.4668	99.687	9.08516	99.9779
13.9609	99.9672	11.0445	99.8488	23.1182	99.4797	13.3901	100.025	13.4263	100.003	35.7937	99.5339	18.1517	99.6766	48.5072	99.6806	9.14167	99.9755
14.0414	99.9644	11.1053	99.8485	23.1984	99.476	13.4461	100.025	13.4853	100.002	35.8426	99.5247	18.2004	99.6664	48.5467	99.6729	9.20001	99.9777
14.1193	99.9625	11.1641	99.8433	23.2805	99.4762	13.5034	100.025	13.542	100	35.8919	99.5151	18.2524	99.6594	48.5863	99.6691	9.2607	99.9788
14.2006	99.9628	11.2195	99.8402	23.359	99.4727	13.563	100.027	13.6034	100.002	35.9464	99.5057	18.3036	99.6612	48.6262	99.6667	9.31545	99.9744
14.2794	99.9625	11.2805	99.8362	23.4417	99.4642	13.6214	100.026	13.661	100.003	36.0018	99.497	18.3523	99.6583	48.6677	99.6616	9.37567	99.971
14.3584	99.9614	11.3425	99.8272	23.5201	99.4617	13.6784	100.025	13.723	100.001	36.0527	99.4869	18.4061	99.6456	48.7128	99.6562	9.43412	99.9733
14.4357	99.9606	11.4014	99.8219	23.5988	99.4638	13.741	100.026	13.785	100.001	36.1083	99.4776	18.4604	99.6388	48.7534	99.653	9.49463	99.9756
14.5153	99.9596	11.4668	99.8277	23.6806	99.4584	13.8044	100.029	13.8499	100.001	36.1631	99.4682	18.5095	99.6412	48.7955	99.6491	9.55508	99.9726
14.5943	99.9574	11.5287	99.8251	23.7614	99.4499	13.8648	100.029	13.9149	100.001	36.2201	99.4588	18.562	99.638	48.839	99.6428	9.61719	99.9699
14.6781	99.9554	11.5944	99.8128	23.8418	99.4483	13.9288	100.027	13.9784	99.9993	36.2789	99.4483	18.6127	99.6282	48.8853	99.6388	9.68022	99.9707
14.7583	99.9556	11.657	99.8036	23.9217	99.449	13.991	100.027	14.0475	99.9999	36.3374	99.4385	18.6689	99.6226	48.9295	99.6367	9.74197	99.9702
14.8374	99.9553	11.7209	99.8045	24.0046	99.4428	14.0537	100.029	14.1091	100.001	36.3948	99.4288	18.7198	99.6222	48.9746	99.6321	9.80621	99.9667
14.9186	99.953	11.7874	99.8029	24.0823	99.4361	14.1189	100.029	14.1757	100	36.4532	99.4192	18.7768	99.6157	49.0185	99.6247	9.87313	99.9666
14.9992	99.9506	11.8543	99.7956	24.162	99.4356	14.1855	100.029	14.2422	99.9983	36.514	99.4089	18.8307	99.607	49.0664	99.6202	9.93777	99.9685
15.0832	99.9498	11.9207	99.795	24.2429	99.4348	14.2523	100.03	14.3084	99.9987	36.5781	99.3992	18.8854	99.6065	49.1118	99.6184	10.0011	99.9658
15.1653	99.9491	11.9877	99.7952	24.3207	99.4275	14.3193	100.031	14.3768	99.9996	36.6396	99.3895	18.9398	99.6064	49.1579	99.6145	10.0679	99.9611
15.2439	99.9476	12.0556	99.787	24.4018	99.4215	14.3865	100.029	14.4444	99.9986	36.7042	99.3791	18.9943	99.5963	49.2069	99.6082	10.1357	99.9609
15.3284	99.946	12.1245	99.7837	24.4842	99.4219	14.4542	100.029	14.5172	99.9976	36.7641	99.3688	19.0543	99.5861	49.2577	99.6037	10.2026	99.9633
15.4057	99.9449	12.194	99.7891	24.5626	99.4208	14.5236	100.031	14.5853	99.9982	36.8293	99.3585	19.1091	99.5861	49.3068	99.6013	10.275	99.9612
15.489	99.9429	12.2631	99.7873	24.6437	99.4115	14.5916	100.032	14.6542	99.9985	36.8948	99.3484	19.1652	99.586	49.3568	99.5958	10.3431	99.9574
15.5729	99.9413	12.3304	99.7773	24.7237	99.3992	14.6611	100.03	14.7246	99.9966	36.9581	99.3379	19.221	99.5767	49.4052	99.5905	10.4104	99.9572
15.6534	99.9409	12.4013	99.7656	24.8041	99.3931	14.7263	100.03	14.7996	99.9962	37.0246	99.3266	19.2797	99.5681	49.454	99.588	10.4805	99.9572
15.7371	99.9409	12.4705	99.7619	24.8834	99.3884	14.8018	100.032	14.8718	99.9978	37.0942	99.3159	19.3364	99.5666	49.5043	99.5847	10.5488	99.9546
15.821	99.9389	12.5431	99.7566	24.9614	99.3764	14.8709	100.033	14.9438	99.9975	37.157	99.3052	19.3964	99.5632	49.5554	99.5785	10.6233	99.9532
15.9014	99.9359	12.613	99.7482	25.0397	99.3694	14.942	100.032	15.0168	99.9953	37.2294	99.2947	19.4559	99.5542	49.6091	99.5723	10.6953	99.9545
15.9838	99.9342	12.6863	99.742	25.1216	99.3685	15.0119	100.033	15.0881	99.9947	37.295	99.2835	19.5112	99.55	49.6614	99.5707	10.7693	99.953
16.0656	99.9338	12.7566	99.7343	25.2056	99.3652	15.0854	100.034	15.1663	99.9962	37.3626	99.2725	19.5724	99.5514	49.7166	99.567	10.8438	99.9481
16.1468	99.9321	12.8327	99.7238	25.2823	99.361	15.1575	100.033	15.2386	99.996	37.4354	99.2614	19.6347	99.5449	49.7711	99.5606	10.9132	99.9459
16.2315	99.9298	12.906	99.7126	25.3606	99.3629	15.2293	100.032	15.3133	99.9938	37.5042	99.2502	19.6951	99.5327	49.8227	99.5556	10.986	99.9479
16.3135	99.9281	12.9781	99.7135	25.4389	99.3666	15.3078	100.034	15.3869	99.9937	37.5753	99.2392	19.7554	99.5289	49.8758	99.5517	11.0615	99.9471
16.399	99.9267	13.0529	99.7166	25.5177	99.3638	15.3816	100.036	15.4596	99.9944	37.6476	99.2286	19.8176	99.5306	49.9325	99.5477	11.1379	99.9429
16.4808	99.9241	13.125	99.706	25.6022	99.36	15.4583	100.035	15.5379	99.9933	37.7199	99.2173	19.8812	99.5248	49.9859	99.5414	11.212	99.9409
16.5622	99.9227	13.1986	99.6938	25.6805	99.3599	15.5282	100.033	15.6153	99.9916	37.7911	99.2056	19.9418	99.5126	50.0427	99.5376	11.283	99.9413
16.647	99.9227	13.2761	99.6884	25.7598	99.3613	15.6029	100.034	15.6938	99.9924	37.8675	99.1944	20.0018	99.5083	50.1006	99.5347	11.3595	99.9396
16.733	99.9217	13.3493	99.6862	25.8373	99.3575	15.6809	100.036	15.7723	99.9931	37.9403	99.1826	20.0663	99.5073	50.1591	99.5297	11.4337	99.9367
16.8119	99.9185	13.424	99.6778	25.9198	99.3534	15.7593	100.036	15.8473	99.9908	38.0165	99.1707	20.1266	99.4995	50.2166	99.5236	11.5119	99.9363
16.8983	99.9164	13.5017	99.6701	25.9988	99.3541	15.8378	100.035	15.9248	99.989	38.0914	99.1589	20.19	99.4903	50.274	99.5199	11.5896	99.9361
16.98	99.9164	13.5768	99.6679	26.0808	99.3531	15.9111	100.036	16.0053	99.9898	38.1651	99.1468	20.2539	99.489	50.3362	99.5179	11.6665	99.9324
17.0625	99.9154	13.6569	99.6636	26.1616	99.3469	15.9907	100.037	16.0805	99.9907	38.2376	99.1346	20.3167	99.4868	50.3905	99.5132	11.7454	99.929
17.1463	99.9132	13.7312	99.6545	26.24	99.3429	16.0668	100.035	16.1606	99.9889	38.3172	99.1225	20.3802	99.4753	50.4491	99.5067	11.8243	99.9299
17.2291	99.9119	13.81	99.6511	26.3201	99.3433	16.1463	100.035	16.2444	99.9877	38.3922	99.1104	20.4479	99.4656	50.5102	99.5029	11.8997	99.9304
17.3125	99.9111	13.8863	99.6567	26.3985	99.3416	16.2232	100.038	16.3248	99.9882	38.4702	99.0984	20.5098	99.4648	50.5694	99.4991	11.977	99.9262
17.3988	99.9094	13.9645	99.6456	26.4799	99.3381	16.3009	100.038	16.4039	99.9879	38.5463	99.0859	20.5778	99.4636	50.6339	99.4933	12.0571	99.9225
17.4807	99.9073	14.0451	99.6296	26.5599	99.3371	16.3806	100.036	16.4828	99.986	38.6195	99.0736	20.6434	99.4522	50.6937	99.4887	12.1392	99.9223
17.5659	99.9066	14.1228	99.6247	26.6357	99.3332	16.459	100.036	16.5615	99.9854	38.6969	99.0613	20.7081	99.4423	50.7558	99.4856	12.2165	99.9213
17.6467	99.9058	14.2002	99.6257	26.7169	99.3251	16.5358	100.038	16.6431	99.9864	38.7747	99.0485	20.7739	99.4411	50.8168	99.4809	12.2949	99.9176
17.7289	99.9038	14.2786	99.6199	26.7964	99.3165	16.6152	100.039	16.7242	99.9857	38.8548	99.0359	20.8413	99.4373	50.8779	99.4738	12.3756	99.9157
17.8136	99.901	14.3585	99.6103	26.8773	99.312	16.6949	100.038	16.8026	99.9833	38.9368	99.0231	20.9104	99.4271	50.9434	99.4684	12.4551	99.9162
17.8978	99.8999	14.4376	99.6044	26.9551	99.3093	16.776	100.038	16.8842	99.983	39.012	99.0101	20.9773	99.4205	51.0082	99.466	12.5372	99.9137
17.9793	99.8997	14.5167	99.5996	27.0362	99.3043	16.8573	100.039	16.9688	99.9839	39.0925	98.9973	21.0452	99.4196	51.0717	99.4622	12.6177	99.9088
18.0617	99.898	14.596	99.588	27.1158	99.2996	16.9376	100.038	17.0538	99.9831	39.172	98.9844	21.1133	99.4123	51.1364	99.4557	12.6971	99.9077
18.1433	99.8956	14.6774	99.5776	27.196	99.2983	17.0197	100.037	17.1345	99.9809	39.2508	98.971	21.1824	99.3999	51.2013	99.4506	12.781	99.909
18.2297	99.8941	14.7569	99.5765	27.2755	99.2963	17.1011	100.039	17.2181	99.9805	39.3267	98.9577	21.2521	99.3948	51.2649	99.447	12.8622	99.9064
18.3105	99.8928	14.84	99.5782	27.3538	99.29	17.1813	100.04	17.298	99.9808	39.4093	98.9444	21.3188	99.3952	51.3305	99.4415	12.9407	99.9014
18.3926	99.8907	14.9185	99.5663	27.4348	99.2852	17.2602	100.039	17.3823	99.9793	39.4876	98.9307	21.3883	99.3885	51.3975	99.4326	13.0242	99.8996
18.4789	99.8891	15.0022	99.5551	27.5132	99.2846	17.3429	100.038	17.4653	99.9776	39.5686	98.9171	21.4593	99.377	51.4615	99.4259	13.1078	99.9
18.5601	99.8881	15.0837	99.5541	27.594	99.2811	17.4252	100.039	17.5417	99.978	39.653	98.9035	21.53	99.3712	51.5297	99.4202	13.186	99.8975
18.6453	99.8867	15.1616	99.5457	27.6719	99.2747	17.5056	100.041	17.6287	99.9778	39.7296	98.8902	21.5973	99.3702	51.5943	99.4122	13.2689	99.8936
18.7267	99.8839	15.2435	99.532	27.7527	99.2717	17.5869	100.04	17.7117	99.9756	39.8119	98.8762	21.6689	99.3631	51.6618	99.4046	13.3532	99.8925
18.8129	99.8823	15.3253	99.5198	27.832	99.2727	17.6717	100.04	17.7937	99.9742	39.8941	98.8621	21.7386	99.3541	51.7302	99.4012	13.434	99.8915
18.8924	99.8816	15.4075	99.5151	27.9111	99.2688	17.7553	100.04	17.877	99.9748	39.974	98.848	21.8104	99.3505	51.7984	99.3987	13.5151	99.8873
18.9758	99.8804	15.4867	99.5117	27.9894	99.263	17.8373	100.04	17.9617	99.9749	40.059	98.8338	21.8799	99.3473	51.8675	99.3936	13.5982	99.884
19.0602	99.878	15.5691	99.5029	28.0695	99.2607	17.9181	100.04	18.046	99.9728	40.1409	98.8198	21.9514	99.3378	51.9351	99.3887	13.6796	99.8844
19.1431	99.8755	15.6509	99.497	28.1512	99.2614	18.0009	100.04	18.1283	99.9715	40.2226	98.8057	22.026	99.3298	52.0041	99.3861	13.7605	99.8838
19.2228	99.8738	15.7328	99.4939	28.2299	99.2595	18.0825	100.042	18.2159	99.9716	40.3064	98.7917	22.0964	99.3278	52.0729	99.3827	13.8478	99.8791
19.3068	99.8723	15.8167	99.4843	28.3105	99.2583	18.1657	100.041	18.2981	99.9709	40.3868	98.7771	22.1699	99.3232	52.1431	99.3773	13.9303	99.8749
19.3908	99.8702	15.9	99.4703	28.3926	99.2634	18.2518	100.04	18.3817	99.9692	40.47	98.7625	22.2436	99.3126	52.2146	99.3728	14.0154	99.8747
19.4765	99.8687	15.985	99.4644	28.4709	99.2693	18.3365	100.041	18.4656	99.9687	40.5529	98.7477	22.3139	99.3036	52.2843	99.3696	14.0967	99.8733
19.5575	99.8672	16.0639	99.4627	28.5531	99.2667	18.4173	100.042	18.5515	99.9689	40.6363	98.7332	22.388	99.3009	52.3527	99.3648	14.1781	99.8696
19.6363	99.8645	16.1427	99.4571	28.6327	99.2587	18.4997	100.042	18.6335	99.9675	40.7207	98.7184	22.4608	99.2959	52.4256	99.3581	14.26	99.8669
19.7203	99.8624	16.2288	99.4457	28.7098	99.2571	18.5817	100.041	18.7183	99.9656	40.8009	98.7037	22.5356	99.2871	52.4941	99.353	14.3454	99.8659
19.8035	99.8613	16.3112	99.4407	28.7892	99.254	18.6678	100.042	18.8025	99.9652	40.8875	98.689	22.6074	99.2803	52.5658	99.35	14.427	99.8631
19.8869	99.8603	16.3936	99.4359	28.8713	99.2432	18.7496	100.043	18.885	99.9654	40.9675	98.6742	22.6799	99.277	52.6385	99.345	14.5139	99.8593
19.9654	99.858	16.4772	99.424	28.949	99.2338	18.8307	100.042	18.9709	99.9639	41.0518	98.6593	22.7534	99.2703	52.7104	99.3379	14.597	99.8576
20.0523	99.8556	16.5625	99.4148	29.0309	99.2293	18.9202	100.042	19.056	99.9617	41.1353	98.6435	22.8301	99.261	52.785	99.3321	14.6778	99.8565
20.1351	99.8537	16.643	99.4089	29.1112	99.2232	19.0028	100.043	19.1388	99.9615	41.2169	98.6277	22.9061	99.2563	52.8575	99.3282	14.7637	99.8532
20.2162	99.8523	16.7243	99.3921	29.1875	99.2143	19.0853	100.044	19.2222	99.9611	41.3011	98.6122	22.9782	99.2529	52.9269	99.3234	14.8459	99.8485
20.298	99.8501	16.8088	99.3707	29.2689	99.2078	19.1683	100.042	19.3058	99.9593	41.3856	98.5971	23.0532	99.2433	53.002	99.3176	14.9311	99.8462
20.3801	99.8486	16.8919	99.3582	29.3481	99.2052	19.2526	100.042	19.3903	99.9577	41.4681	98.5812	23.1289	99.2323	53.0757	99.3142	15.0158	99.8451
20.4641	99.8468	16.9735	99.3529	29.4289	99.1988	19.3352	100.043	19.4771	99.9574	41.5523	98.5656	23.2028	99.2275	53.1502	99.3114	15.1014	99.8421
20.5461	99.8445	17.0591	99.3465	29.5092	99.1913	19.4196	100.044	19.5598	99.9567	41.6361	98.5499	23.2798	99.2238	53.2247	99.3073	15.1855	99.8383
20.6267	99.8421	17.1408	99.337	29.5884	99.1869	19.5028	100.043	19.6478	99.9545	41.7209	98.5341	23.353	99.2158	53.2964	99.3041	15.2669	99.8364
20.7083	99.8404	17.2214	99.3287	29.6673	99.185	19.5891	100.043	19.7331	99.9535	41.804	98.5181	23.4304	99.2072	53.3689	99.3017	15.3523	99.8337
20.791	99.8391	17.3056	99.3244	29.7489	99.1792	19.6707	100.043	19.8165	99.9539	41.8874	98.5023	23.5071	99.2019	53.4443	99.2967	15.4352	99.8297
20.873	99.8367	17.3892	99.3194	29.8262	99.1729	19.7566	100.044	19.8988	99.9533	41.9707	98.4862	23.5821	99.1946	53.5203	99.2897	15.5202	99.8271
20.9545	99.8339	17.4704	99.3136	29.9082	99.1695	19.8399	100.043	19.9825	99.9511	42.059	98.47	23.6553	99.1847	53.5936	99.2823	15.6045	99.8259
21.0372	99.8319	17.5556	99.3112	29.9864	99.167	19.9258	100.044	20.0665	99.9497	42.1415	98.4534	23.7316	99.1773	53.6697	99.2766	15.6879	99.8228
21.1168	99.8299	17.6379	99.308	30.0668	99.162	20.0059	100.045	20.1513	99.9495	42.2243	98.4372	23.8069	99.1745	53.7431	99.2692	15.7689	99.8183
21.1985	99.8279	17.7204	99.2977	30.1483	99.1554	20.0917	100.044	20.2355	99.9482	42.3062	98.4207	23.8838	99.167	53.8186	99.2609	15.8536	99.8154
21.2784	99.8263	17.8032	99.2879	30.227	99.1543	20.1739	100.043	20.3197	99.9464	42.3899	98.4037	23.9612	99.1557	53.8954	99.2534	15.94	99.814
21.3637	99.8246	17.8847	99.2863	30.3062	99.1522	20.2606	100.044	20.4061	99.9454	42.4761	98.3869	24.0398	99.148	53.9671	99.2472	16.0236	99.8112
21.4452	99.8224	17.9669	99.2851	30.3854	99.1459	20.3447	100.046	20.49	99.9449	42.5593	98.3701	24.1142	99.145	54.0453	99.2398	16.108	99.8073
21.5291	99.8196	18.0504	99.2769	30.463	99.1406	20.4272	100.046	20.574	99.9429	42.6434	98.3534	24.1908	99.1375	54.1249	99.2318	16.1882	99.8046
21.6112	99.8176	18.1349	99.2662	30.5425	99.1383	20.5108	100.045	20.6569	99.9413	42.7272	98.337	24.272	99.127	54.2	99.2256	16.2749	99.8022
21.6916	99.8165	18.2148	99.26	30.6253	99.1347	20.5913	100.045	20.7413	99.9411	42.8153	98.3199	24.3487	99.1207	54.2729	99.2199	16.3577	99.7982
21.7714	99.8148	18.302	99.2536	30.7067	99.1286	20.6784	100.046	20.8279	99.9406	42.8979	98.3026	24.4251	99.116	54.3507	99.2123	16.4401	99.7947
21.8526	99.8119	18.3817	99.2453	30.7834	99.124	20.76	100.046	20.9128	99.9387	42.9818	98.2854	24.5024	99.107	54.4289	99.2049	16.5239	99.7931
21.934	99.8094	18.4675	99.2404	30.8635	99.1214	20.8438	100.046	20.9932	99.9371	43.0661	98.268	24.5797	99.0968	54.5059	99.199	16.6074	99.7906
22.0123	99.8078	18.5475	99.2376	30.946	99.118	20.9268	100.047	21.0767	99.9364	43.1486	98.2504	24.6592	99.0915	54.5838	99.194	16.6928	99.7855
22.0955	99.806	18.6299	99.2323	31.0247	99.1108	21.0087	100.047	21.1629	99.9354	43.2329	98.2331	24.7379	99.0858	54.6582	99.1881	16.7739	99.7813
22.175	99.8033	18.7116	99.2259	31.1052	99.1065	21.0916	100.046	21.2496	99.9334	43.3171	98.2158	24.815	99.0753	54.7372	99.1816	16.8601	99.7797
22.2576	99.7986	18.7966	99.2266	31.1851	99.1041	21.1764	100.046	21.3306	99.9321	43.3972	98.1983	24.8905	99.0645	54.8124	99.1756	16.943	99.7773
22.3372	99.7944	18.88	99.2286	31.2628	99.0985	21.2625	100.048	21.4153	99.9313	43.4835	98.1804	24.9706	99.0593	54.8884	99.1689	17.0256	99.7725
22.4168	99.7903	18.964	99.2193	31.3457	99.0921	21.3439	100.049	21.4988	99.9297	43.5675	98.1628	25.0483	99.0538	54.9678	99.1619	17.1101	99.7688
22.5001	99.787	19.0468	99.2065	31.4249	99.0886	21.4272	100.048	21.5832	99.928	43.6483	98.1452	25.1278	99.0388	55.0442	99.1552	17.1925	99.7666
22.5807	99.7851	19.1308	99.1973	31.5037	99.0875	21.5077	100.048	21.6666	99.9264	43.7376	98.1274	25.2055	99.023	55.123	99.1498	17.2773	99.7633
22.6616	99.7841	19.2102	99.1856	31.5827	99.0826	21.596	100.049	21.7496	99.9259	43.8179	98.1091	25.2844	99.015	55.2008	99.1431	17.3619	99.7588
22.7446	99.782	19.2914	99.1689	31.6657	99.0773	21.6745	100.049	21.8329	99.9241	43.9017	98.0903	25.3615	99.0057	55.2786	99.135	17.4463	99.7567
22.824	99.7798	19.3742	99.1539	31.744	99.0755	21.7595	100.049	21.9147	99.9222	43.9844	98.0722	25.439	98.9939	55.3563	99.1284	17.5317	99.7544
22.9053	99.7786	19.4573	99.1434	31.8253	99.0727	21.8426	100.05	21.9989	99.921	44.0687	98.0538	25.5187	98.9854	55.4359	99.1229	17.613	99.7496
22.9844	99.7777	19.5382	99.1309	31.9056	99.0671	21.9275	100.05	22.0827	99.9203	44.1528	98.0355	25.5971	98.9822	55.5118	99.1164	17.6959	99.7446
23.0685	99.7759	19.6233	99.1158	31.9876	99.0623	22.0105	100.049	22.1704	99.9185	44.2362	98.0167	25.6776	98.9756	55.5881	99.1098	17.7769	99.7417
23.149	99.7742	19.7059	99.1058	32.0675	99.0596	22.0936	100.049	22.2497	99.9165	44.3185	97.998	25.7551	98.9654	55.6676	99.1025	17.8611	99.7397
23.2256	99.7725	19.7868	99.0999	32.1463	99.0561	22.173	100.05	22.3352	99.9153	44.4006	97.9789	25.8353	98.9602	55.7454	99.0957	17.9433	99.7355
23.3077	99.7707	19.8703	99.0928	32.2255	99.0489	22.2558	100.051	22.4186	99.914	44.4828	97.9605	25.9166	98.9582	55.8242	99.0885	18.0258	99.7305
23.3865	99.7683	19.9528	99.0828	32.3073	99.044	22.3407	100.05	22.5009	99.9118	44.5699	97.9421	25.9936	98.9514	55.9031	99.081	18.1076	99.7274
23.4681	99.7666	20.0331	99.0723	32.3879	99.0421	22.4211	100.05	22.5842	99.9102	44.6486	97.9234	26.0745	98.9409	55.9817	99.0749	18.1899	99.7245
23.5453	99.7651	20.114	99.0645	32.4688	99.0378	22.5026	100.051	22.6688	99.9096	44.7344	97.9044	26.1556	98.9343	56.0611	99.0683	18.2736	99.7201
23.626	99.7629	20.1963	99.056	32.5478	99.032	22.5853	100.052	22.7499	99.9082	44.8186	97.8851	26.2285	98.9296	56.1387	99.0605	18.3576	99.7162
23.7072	99.76	20.2784	99.0468	32.6276	99.0272	22.6663	100.052	22.8324	99.9056	44.9025	97.866	26.3108	98.9219	56.2148	99.0527	18.4398	99.714
23.7905	99.7575	20.3588	99.037	32.7092	99.0241	22.749	100.053	22.9166	99.904	44.9849	97.8465	26.3917	98.9125	56.2972	99.0465	18.522	99.7104
23.8705	99.7557	20.4409	99.0295	32.7895	99.0182	22.8311	100.053	22.9987	99.9033	45.0685	97.827	26.4701	98.9074	56.377	99.0399	18.6061	99.7049
23.9468	99.7541	20.5255	99.0181	32.8705	99.0109	22.9117	100.049	23.0827	99.9016	45.1467	97.8078	26.5467	98.9019	56.457	99.0319	18.6868	99.7008
24.0299	99.7522	20.6078	99.008	32.9519	99.008	22.9929	100.047	23.1652	99.8991	45.2286	97.7884	26.6304	98.8913	56.5351	99.024	18.7702	99.6985
24.1108	99.7505	20.6904	99.0032	33.0284	99.0058	23.0754	100.048	23.2503	99.8975	45.3111	97.7691	26.7081	98.8811	56.6157	99.0168	18.8562	99.6949
24.1922	99.7499	20.7707	98.9972	33.1111	99.0008	23.1564	100.05	23.3323	99.896	45.3973	97.7495	26.789	98.8769	56.6946	99.0097	18.9382	99.6896
24.2679	99.7493	20.8497	98.9889	33.189	98.9948	23.236	100.051	23.4143	99.894	45.4794	97.7298	26.8699	98.8732	56.7703	99.0014	19.0197	99.6852
24.3489	99.7488	20.9323	98.9776	33.2704	98.9912	23.3213	100.051	23.496	99.8918	45.5631	97.71	26.9467	98.8659	56.8524	98.9942	19.1006	99.6824
24.4298	99.7471	21.0156	98.9686	33.3509	98.9878	23.4017	100.052	23.5775	99.8906	45.6425	97.6899	27.0295	98.8598	56.9309	98.9878	19.184	99.6783
24.5126	99.7448	21.0946	98.9604	33.4321	98.9821	23.4841	100.053	23.6614	99.8897	45.7278	97.6702	27.109	98.8597	57.0074	98.9798	19.2619	99.6738
24.59	99.742	21.1781	98.9528	33.5119	98.9766	23.566	100.053	23.7409	99.8871	45.8102	97.65	27.1864	98.8573	57.0864	98.9711	19.3456	99.6702
24.6692	99.7386	21.2588	98.9492	33.5904	98.9727	23.6481	100.054	23.8262	99.8848	45.8914	97.6298	27.2651	98.8485	57.1657	98.9634	19.4301	99.6668
24.7473	99.7351	21.3399	98.9497	33.6704	98.9684	23.7275	100.055	23.9088	99.8836	45.9723	97.6097	27.3472	98.84	57.2483	98.9569	19.5116	99.6617
24.8283	99.7322	21.4199	98.9378	33.7528	98.9629	23.8073	100.055	23.9896	99.8825	46.0539	97.5893	27.4289	98.8345	57.3244	98.9488	19.5942	99.6568
24.9085	99.7286	21.502	98.9172	33.8331	98.9583	23.889	100.055	24.0706	99.8802	46.1359	97.5688	27.5052	98.8241	57.4077	98.9402	19.6758	99.6537
24.9926	99.725	21.5832	98.9041	33.916	98.9557	23.9676	100.056	24.1527	99.8779	46.2177	97.548	27.5848	98.8104	57.4892	98.9323	19.7587	99.6506
25.073	99.7222	21.665	98.8982	33.9933	98.9512	24.0499	100.058	24.237	99.8768	46.301	97.5274	27.6653	98.7992	57.5685	98.925	19.8411	99.6451
25.1507	99.7193	21.7446	98.8875	34.0764	98.945	24.1315	100.059	24.3182	99.8756	46.3798	97.5069	27.7445	98.7913	57.6471	98.9168	19.9202	99.6397
25.2296	99.7161	21.8251	98.8774	34.154	98.9407	24.2143	100.058	24.398	99.8734	46.4632	97.4859	27.8249	98.7801	57.7269	98.9089	19.9999	99.6363
25.3079	99.7136	21.907	98.8709	34.2356	98.9376	24.2939	100.058	24.4801	99.8719	46.5441	97.4655	27.9035	98.7673	57.8088	98.9016	20.081	99.6329
25.3902	99.7112	21.9902	98.8653	34.3159	98.9327	24.3732	100.06	24.5603	99.8706	46.6227	97.4449	27.9839	98.7583	57.8872	98.8941	20.1645	99.6275
25.4687	99.7082	22.071	98.8558	34.3949	98.927	24.452	100.061	24.6444	99.8689	46.7054	97.4241	28.0655	98.7497	57.964	98.8847	20.2449	99.6227
25.5466	99.705	22.1517	98.8493	34.4781	98.9231	24.5361	100.062	24.724	99.8663	46.7888	97.4032	28.143	98.7397	58.0445	98.8754	20.326	99.6192
25.6248	99.7026	22.2319	98.844	34.5586	98.9186	24.6156	100.063	24.8087	99.8648	46.872	97.382	28.2273	98.7284	58.1254	98.868	20.4085	99.6146
25.7075	99.7002	22.311	98.8347	34.6399	98.9129	24.6925	100.063	24.8901	99.8641	46.952	97.3607	28.3054	98.7204	58.2044	98.8605	20.4909	99.6089
25.7858	99.6977	22.3932	98.8223	34.72	98.9079	24.7766	100.062	24.9704	99.8624	47.0332	97.3393	28.3876	98.7121	58.2888	98.8517	20.5683	99.6049
25.8656	99.6946	22.474	98.8076	34.8005	98.9035	24.8564	100.062	25.0531	99.8599	47.1157	97.3181	28.4686	98.7012	58.3679	98.8427	20.651	99.602
25.9441	99.6917	22.5535	98.7978	34.8824	98.9003	24.9359	100.063	25.1352	99.8583	47.1976	97.2962	28.5469	98.6917	58.4459	98.8348	20.7336	99.5973
26.0249	99.6895	22.6356	98.7845	34.9634	98.8937	25.0158	100.064	25.2158	99.8573	47.2793	97.2746	28.6261	98.685	58.5231	98.8262	20.815	99.5912
26.1063	99.6867	22.7153	98.772	35.0458	98.8885	25.0973	100.064	25.2962	99.8552	47.3595	97.2529	28.7086	98.6758	58.6058	98.8165	20.8941	99.5865
26.1888	99.6839	22.7926	98.7634	35.1262	98.8855	25.1764	100.063	25.3775	99.8531	47.4454	97.2314	28.788	98.6651	58.6878	98.8087	20.9738	99.5832
26.2664	99.6811	22.8767	98.7578	35.2073	98.8801	25.2552	100.065	25.4567	99.8517	47.5247	97.2095	28.8693	98.6562	58.7675	98.8009	21.0578	99.5781
26.3475	99.6785	22.9582	98.7496	35.2844	98.874	25.3346	100.066	25.5358	99.8502	47.6042	97.1878	28.9495	98.6495	58.8447	98.7911	21.139	99.5726
26.4247	99.6753	23.0376	98.7394	35.3672	98.8692	25.4136	100.066	25.6191	99.848	47.6856	97.166	29.0288	98.6414	58.9263	98.7812	21.2202	99.5682
26.5062	99.6725	23.1205	98.7311	35.4467	98.8657	25.4936	100.066	25.7003	99.8458	47.7641	97.1438	29.1114	98.6312	59.0041	98.7732	21.3034	99.5635
26.5824	99.6705	23.1992	98.7204	35.5272	98.8612	25.5709	100.068	25.7761	99.8446	47.8492	97.1221	29.1874	98.623	59.0862	98.7643	21.3811	99.558
26.6618	99.6684	23.2809	98.7086	35.6087	98.8551	25.6517	100.068	25.8608	99.843	47.927	97.1	29.27	98.6163	59.1674	98.7551	21.4632	99.5526
26.7425	99.6655	23.3588	98.7007	35.6906	98.8507	25.7342	100.068	25.9393	99.8407	48.011	97.078	29.3489	98.6054	59.2465	98.7452	21.5395	99.5487
26.8213	99.6626	23.4405	98.6926	35.7727	98.8472	25.8129	100.069	26.021	99.8384	48.0957	97.0562	29.4288	98.595	59.328	98.7363	21.6232	99.5445
26.9003	99.6603	23.5199	98.6851	35.8529	98.8415	25.893	100.071	26.1017	99.8369	48.1739	97.0341	29.5086	98.588	59.4057	98.727	21.7042	99.5381
26.9829	99.6578	23.5996	98.6729	35.9331	98.8353	25.9698	100.071	26.1816	99.8354	48.2538	97.0118	29.5888	98.5803	59.4858	98.7179	21.7842	99.5325
27.0626	99.6549	23.6769	98.6632	36.0151	98.8307	26.0523	100.07	26.2619	99.833	48.3378	96.9894	29.6691	98.5702	59.566	98.7084	21.8642	99.5286
27.1395	99.6524	23.7577	98.6551	36.0973	98.8272	26.1313	100.07	26.3424	99.8311	48.4164	96.9665	29.7475	98.559	59.6462	98.6993	21.9458	99.5241
27.2211	99.6495	23.8409	98.6489	36.177	98.8212	26.2102	100.072	26.4227	99.8298	48.4994	96.944	29.8282	98.5516	59.7244	98.69	22.0272	99.5182
27.2996	99.6465	23.9213	98.6422	36.2574	98.8157	26.2866	100.072	26.5052	99.8275	48.5784	96.9216	29.906	98.5435	59.8044	98.6794	22.1071	99.513
27.3816	99.6432	24.0013	98.6332	36.34	98.8112	26.3689	100.073	26.5831	99.8248	48.6605	96.8986	29.9884	98.5327	59.8856	98.6688	22.1873	99.5086
27.4614	99.6408	24.0816	98.6236	36.4213	98.807	26.4441	100.073	26.6677	99.8233	48.7405	96.8758	30.067	98.5217	59.9668	98.6593	22.2717	99.5031
27.54	99.6382	24.1622	98.6124	36.5028	98.8015	26.5263	100.074	26.743	99.822	48.823	96.8531	30.1484	98.5135	60.0425	98.6494	22.3486	99.4972
27.6186	99.6352	24.2398	98.6019	36.5824	98.7961	26.6058	100.075	26.8272	99.8197	48.9053	96.8302	30.2281	98.5041	60.1226	98.6387	22.4328	99.4924
27.6969	99.6318	24.3209	98.5948	36.6635	98.792	26.6831	100.075	26.9082	99.8173	48.9817	96.8067	30.305	98.4929	60.2054	98.628	22.5131	99.4878
27.7759	99.6288	24.3989	98.589	36.7448	98.7865	26.7623	100.076	26.9883	99.816	49.0645	96.784	30.3888	98.4831	60.2857	98.6182	22.5932	99.482
27.8545	99.6265	24.4809	98.5798	36.827	98.7811	26.8398	100.077	27.0662	99.8144	49.147	96.7611	30.4671	98.4757	60.3652	98.6083	22.6712	99.4758
27.9353	99.6234	24.563	98.5676	36.9111	98.7765	26.9182	100.077	27.1479	99.812	49.2272	96.7381	30.5486	98.466	60.4438	98.5971	22.75	99.4709
28.013	99.6205	24.6378	98.5578	36.99	98.7722	26.9977	100.077	27.2266	99.8101	49.3042	96.7152	30.628	98.4548	60.5241	98.587	22.8298	99.4662
28.0922	99.6177	24.72	98.5507	37.0723	98.7669	27.0768	100.078	27.3077	99.8083	49.3857	96.6913	30.7113	98.4452	60.6056	98.5771	22.9103	99.4599
28.1727	99.6145	24.8011	98.5423	37.1521	98.7616	27.1546	100.079	27.3889	99.8063	49.4653	96.6681	30.7937	98.4375	60.6817	98.5658	22.9923	99.4542
28.2544	99.6111	24.8771	98.5318	37.234	98.7563	27.2332	100.08	27.468	99.8039	49.548	96.6449	30.8723	98.4279	60.7635	98.5543	23.0715	99.449
28.335	99.6084	24.9592	98.5227	37.3161	98.7522	27.3132	100.08	27.5483	99.802	49.6312	96.6215	30.9487	98.4162	60.8438	98.5443	23.1523	99.4438
28.4137	99.6057	25.0387	98.5153	37.3954	98.7472	27.3931	100.08	27.6302	99.8004	49.705	96.5975	31.0306	98.4064	60.9236	98.5343	23.231	99.4372
28.4901	99.603	25.1192	98.5079	37.4757	98.7403	27.4719	100.081	27.7121	99.7983	49.7883	96.5738	31.1084	98.3985	61.0041	98.5228	23.3121	99.4317
28.5702	99.5996	25.1956	98.4991	37.5565	98.7353	27.5508	100.082	27.7885	99.7961	49.8704	96.5504	31.1896	98.3888	61.0839	98.5113	23.3918	99.4267
28.6492	99.5966	25.2803	98.4914	37.6399	98.7316	27.6315	100.083	27.869	99.7942	49.9496	96.5264	31.2716	98.3785	61.1632	98.5007	23.471	99.4209
28.7312	99.5938	25.3553	98.4796	37.7217	98.7253	27.7089	100.084	27.9508	99.7926	50.0305	96.5027	31.3506	98.37	61.2438	98.4896	23.5517	99.4143
28.8064	99.591	25.4347	98.4658	37.8045	98.719	27.7864	100.086	28.0278	99.7905	50.1122	96.479	31.4299	98.3616	61.3224	98.4776	23.6308	99.4087
28.8874	99.5881	25.514	98.4555	37.8844	98.7143	27.8669	100.09	28.1094	99.7887	50.1932	96.4552	31.5087	98.3508	61.4014	98.4664	23.7124	99.4037
28.9678	99.5851	25.5959	98.4497	37.9646	98.7107	27.9463	100.093	28.1893	99.7867	50.2716	96.4312	31.5894	98.3398	61.4826	98.4553	23.7934	99.3981
29.0487	99.582	25.6768	98.4396	38.0465	98.7055	28.0254	100.092	28.271	99.7849	50.3507	96.4073	31.6687	98.3321	61.5594	98.4439	23.8687	99.3916
29.1271	99.5786	25.7546	98.4248	38.1275	98.6999	28.103	100.091	28.3525	99.7826	50.4312	96.3834	31.7472	98.3243	61.6386	98.4315	23.9492	99.3858
29.2099	99.5759	25.8355	98.4126	38.2089	98.695	28.1788	100.087	28.4315	99.7802	50.5103	96.3588	31.8268	98.3132	61.7213	98.4204	24.0298	99.3799
29.2867	99.5731	25.9161	98.4035	38.2878	98.6902	28.2577	100.084	28.5129	99.7789	50.5926	96.335	31.9086	98.3022	61.8017	98.409	24.1076	99.3735
29.3658	99.57	25.9954	98.3949	38.3737	98.6843	28.3372	100.082	28.59	99.7775	50.6737	96.3103	31.9898	98.294	61.8816	98.3965	24.1881	99.3673
29.4425	99.5665	26.0738	98.3882	38.4545	98.679	28.4167	100.081	28.671	99.7752	50.7538	96.2858	32.0715	98.2844	61.9586	98.3837	24.2708	99.362
29.5231	99.5633	26.1556	98.3824	38.5335	98.6749	28.4939	100.081	28.7515	99.7727	50.8313	96.2614	32.1497	98.274	62.0395	98.372	24.3498	99.3563
29.6032	99.5603	26.2301	98.3745	38.6163	98.6698	28.5745	100.082	28.8337	99.7708	50.9105	96.2372	32.2279	98.2638	62.1206	98.3606	24.4299	99.3494
29.6825	99.5572	26.3107	98.361	38.6976	98.6631	28.6493	100.083	28.9089	99.7687	50.9908	96.2127	32.3108	98.255	62.1996	98.3484	24.5103	99.3426
29.7627	99.5541	26.3893	98.3482	38.7783	98.6547	28.7285	100.084	28.9879	99.7666	51.0711	96.1885	32.3911	98.2444	62.2808	98.336	24.5879	99.337
29.844	99.5511	26.4689	98.3407	38.8567	98.6413	28.8059	100.085	29.0706	99.7647	51.1523	96.1638	32.4706	98.2335	62.3604	98.3244	24.6701	99.3314
29.9213	99.5481	26.5499	98.3308	38.941	98.631	28.8853	100.087	29.1465	99.7628	51.2336	96.1393	32.5499	98.2241	62.4398	98.3124	24.7489	99.3243
30.0047	99.5446	26.6303	98.3208	39.0248	98.6215	28.965	100.089	29.2285	99.7609	51.3138	96.1144	32.6292	98.2163	62.5176	98.2993	24.8289	99.3174
30.082	99.5411	26.7123	98.312	39.106	98.6109	29.0447	100.09	29.3091	99.7584	51.3945	96.09	32.7088	98.2073	62.5953	98.2865	24.9074	99.3115
30.1616	99.5382	26.7895	98.3006	39.1911	98.6051	29.1218	100.091	29.3875	99.7562	51.4754	96.0648	32.788	98.1966	62.6756	98.2735	24.9861	99.3052
30.243	99.5356	26.8661	98.2899	39.2686	98.5996	29.2018	100.092	29.4666	99.7549	51.552	96.0398	32.8687	98.1883	62.7575	98.2606	25.0686	99.2984
30.3209	99.5323	26.9467	98.2833	39.3523	98.596	29.2819	100.094	29.5459	99.7525	51.6299	96.0147	32.9475	98.1801	62.8332	98.2469	25.1457	99.2924
30.4006	99.5289	27.0268	98.2792	39.4337	98.594	29.3621	100.094	29.6239	99.7503	51.7096	95.9897	33.0277	98.1704	62.9115	98.2338	25.2259	99.2865
30.4789	99.5257	27.1069	98.2699	39.5168	98.5917	29.4386	100.095	29.7046	99.7486	51.7926	95.9644	33.1063	98.1599	62.9915	98.221	25.3036	99.2793
30.5578	99.5228	27.1863	98.2564	39.5984	98.5889	29.519	100.096	29.7851	99.7469	51.8737	95.9394	33.1859	98.1516	63.0728	98.208	25.3836	99.2718
30.6414	99.5198	27.2676	98.2423	39.6816	98.5853	29.5991	100.097	29.865	99.7446	51.9509	95.9139	33.2662	98.1423	63.1526	98.1946	25.4641	99.2657
30.7226	99.5163	27.3472	98.2339	39.7622	98.5827	29.6752	100.097	29.9422	99.7423	52.0322	95.8885	33.3482	98.1311	63.2312	98.1817	25.5425	99.2599
30.8009	99.5132	27.4241	98.2276	39.8424	98.5793	29.7525	100.098	30.0204	99.7405	52.1138	95.8638	33.4256	98.1208	63.3082	98.1684	25.6228	99.2529
30.8818	99.5101	27.5046	98.2221	39.923	98.5749	29.8335	100.099	30.1019	99.7385	52.1915	95.8385	33.5069	98.1119	63.3887	98.1542	25.706	99.245
30.961	99.5064	27.5829	98.2165	40.0062	98.5707	29.9118	100.1	30.1828	99.7361	52.2729	95.8134	33.5858	98.1023	63.4671	98.1403	25.7838	99.2387
31.039	99.5032	27.6628	98.2092	40.0871	98.5668	29.9884	100.101	30.2606	99.7339	52.3539	95.7881	33.6638	98.0903	63.5483	98.1263	25.8641	99.2321
31.1179	99.5003	27.7424	98.2002	40.1688	98.5624	30.0672	100.103	30.3424	99.732	52.4328	95.7626	33.7413	98.0802	63.6291	98.1124	25.9429	99.2248
31.1976	99.4968	27.8199	98.1922	40.2509	98.5571	30.1439	100.105	30.4204	99.7299	52.5114	95.7375	33.8174	98.0715	63.7088	98.0982	26.021	99.218
31.277	99.4934	27.899	98.1819	40.3331	98.5519	30.2269	100.108	30.4986	99.7271	52.593	95.7121	33.9008	98.0612	63.7897	98.0837	26.0994	99.2117
31.3572	99.4897	27.9792	98.1712	40.4162	98.5473	30.3058	100.111	30.5762	99.7249	52.6682	95.6862	33.98	98.0505	63.8683	98.0703	26.1782	99.2048
31.4403	99.4866	28.0593	98.1588	40.4967	98.5436	30.3879	100.114	30.655	99.7231	52.7539	95.6606	34.0588	98.0412	63.9501	98.0569	26.2583	99.1963
31.5197	99.4832	28.1388	98.1462	40.578	98.5421	30.4664	100.115	30.7347	99.7208	52.8305	95.6347	34.1381	98.0324	64.0255	98.0428	26.3363	99.1867
31.597	99.4801	28.219	98.1391	40.6617	98.5421	30.5457	100.115	30.8118	99.7183	52.9101	95.6088	34.2164	98.0219	64.1063	98.0284	26.4171	99.1775
31.6806	99.4763	28.2975	98.1311	40.7456	98.5432	30.6223	100.115	30.8916	99.7158	52.9892	95.5832	34.2956	98.0105	64.1824	98.0138	26.4975	99.1686
31.7614	99.4731	28.3758	98.12	40.8271	98.5444	30.7016	100.115	30.9709	99.7137	53.0683	95.5569	34.3761	98.0011	64.2634	97.9997	26.5788	99.1596
31.8393	99.4699	28.4568	98.1074	40.9097	98.5427	30.783	100.114	31.0516	99.7112	53.1497	95.5306	34.4569	97.9914	64.3406	97.9849	26.6548	99.1516
31.9201	99.4662	28.5379	98.0971	40.9942	98.5371	30.8605	100.113	31.1298	99.7082	53.2285	95.5044	34.5367	97.9805	64.4229	97.9701	26.7358	99.1453
32.0016	99.4627	28.6158	98.0876	41.0741	98.5305	30.9388	100.112	31.2115	99.7063	53.3111	95.4784	34.6168	97.969	64.5011	97.9566	26.8139	99.1386
32.0795	99.4595	28.6955	98.0762	41.1539	98.5235	31.0166	100.112	31.2901	99.7042	53.3879	95.452	34.6972	97.9596	64.5789	97.943	26.892	99.1317
32.1585	99.4558	28.7761	98.0647	41.2362	98.5132	31.0959	100.112	31.3703	99.7018	53.4704	95.4259	34.7778	97.9498	64.6586	97.9283	26.9726	99.1259
32.2425	99.4522	28.8511	98.0524	41.3192	98.5028	31.1768	100.112	31.4483	99.6993	53.5493	95.3996	34.8525	97.9382	64.739	97.9134	27.0562	99.1196
32.3203	99.4487	28.9328	98.0458	41.3984	98.4926	31.2566	100.113	31.5269	99.6972	53.6282	95.3732	34.9316	97.9286	64.8174	97.8987	27.1336	99.1122
32.4016	99.4454	29.01	98.0362	41.4809	98.4835	31.3369	100.113	31.6048	99.6952	53.7079	95.3469	35.0107	97.9197	64.8985	97.8834	27.2151	99.1048
32.4799	99.4416	29.0918	98.0278	41.5655	98.4754	31.4149	100.113	31.6837	99.6927	53.7844	95.3209	35.0914	97.9102	64.9783	97.8684	27.2951	99.0984
32.5591	99.4377	29.1742	98.0191	41.646	98.4685	31.4945	100.114	31.7588	99.6899	53.8652	95.294	35.172	97.8991	65.0565	97.8533	27.3762	99.0919
32.6375	99.4345	29.2522	98.0127	41.7306	98.4617	31.5738	100.114	31.8405	99.6875	53.9477	95.2682	35.2503	97.8893	65.1346	97.8389	27.456	99.0839
32.7233	99.4313	29.3329	98.0025	41.8144	98.4542	31.6512	100.115	31.9171	99.6851	54.0234	95.2421	35.3321	97.8818	65.2131	97.8229	27.5347	99.076
32.8018	99.4277	29.4099	97.9897	41.8945	98.4481	31.7339	100.115	31.9953	99.6827	54.106	95.2154	35.4115	97.8721	65.2957	97.8085	27.6113	99.0692
32.8819	99.4244	29.4931	97.9822	41.9775	98.4428	31.8112	100.115	32.0735	99.6802	54.1866	95.1889	35.4897	97.8613	65.372	97.794	27.6913	99.0619
32.9634	99.4209	29.571	97.9729	42.0588	98.4378	31.8927	100.116	32.1525	99.6779	54.2688	95.1625	35.5719	97.8509	65.4533	97.7789	27.7721	99.0541
33.0448	99.4172	29.6502	97.9659	42.1407	98.4307	31.9673	100.117	32.2302	99.6754	54.3469	95.1362	35.6501	97.8427	65.533	97.7631	27.8529	99.0463
33.1239	99.4135	29.729	97.9576	42.2236	98.4246	32.0483	100.118	32.3099	99.6725	54.4273	95.1098	35.7285	97.8334	65.6121	97.746	27.9296	99.0386
33.2038	99.4101	29.8065	97.9468	42.3026	98.4194	32.1272	100.119	32.3893	99.6702	54.5049	95.0828	35.8085	97.8226	65.6919	97.7305	28.012	99.0306
33.2834	99.4063	29.8869	97.9368	42.3893	98.4126	32.2112	100.12	32.4687	99.668	54.5844	95.0564	35.8897	97.8128	65.7706	97.7163	28.0897	99.0221
33.3636	99.4032	29.9662	97.9273	42.4705	98.4068	32.2892	100.12	32.5445	99.6655	54.6657	95.0296	35.9696	97.8043	65.8524	97.7004	28.1726	99.0149
33.4462	99.3993	30.0461	97.9215	42.55	98.3998	32.3698	100.121	32.6241	99.6628	54.7452	95.0028	36.0467	97.7937	65.9306	97.6821	28.2534	99.009
33.5251	99.3955	30.1264	97.9186	42.6348	98.3947	32.4504	100.122	32.7	99.6607	54.825	94.9764	36.1278	97.7827	66.0096	97.6641	28.3313	99.0029
33.606	99.3918	30.2064	97.9114	42.7176	98.3876	32.5264	100.122	32.7818	99.6586	54.9034	94.95	36.2053	97.7738	66.0892	97.6465	28.4128	98.9968
33.6823	99.3882	30.2853	97.8982	42.7965	98.3818	32.6107	100.123	32.859	99.656	54.985	94.9234	36.2853	97.7643	66.1677	97.6292	28.491	98.99
33.7651	99.3846	30.364	97.889	42.882	98.3768	32.6894	100.123	32.9364	99.6536	55.0654	94.8967	36.3639	97.7533	66.2487	97.6122	28.5674	98.9824
33.8454	99.3811	30.4455	97.8775	42.9617	98.3722	32.7696	100.124	33.0136	99.6518	55.1463	94.87	36.4456	97.7418	66.3268	97.5968	28.6508	98.9735
33.9263	99.3775	30.5276	97.869	43.0426	98.3665	32.8474	100.125	33.0918	99.6496	55.2254	94.8431	36.5251	97.7316	66.4083	97.5806	28.7289	98.9651
34.008	99.3735	30.6054	97.8574	43.1273	98.3597	32.929	100.125	33.169	99.6469	55.3069	94.8164	36.6046	97.7223	66.488	97.5643	28.8114	98.9564
34.0876	99.3696	30.6871	97.8454	43.209	98.354	33.0075	100.125	33.2524	99.644	55.3858	94.7893	36.6832	97.7119	66.566	97.5476	28.8851	98.9466
34.1692	99.3663	30.7644	97.8343	43.2925	98.348	33.0877	100.126	33.3309	99.6421	55.4629	94.7629	36.7653	97.7009	66.6454	97.5311	28.9666	98.9362
34.2486	99.3629	30.8454	97.8212	43.376	98.3413	33.1728	100.127	33.4079	99.6402	55.5456	94.736	36.8442	97.6917	66.7238	97.5138	29.0471	98.9261
34.3305	99.3589	30.9244	97.8076	43.4571	98.3362	33.2531	100.127	33.4886	99.6375	55.6246	94.7087	36.9226	97.6812	66.8069	97.4956	29.1258	98.9171
34.4114	99.3552	31.0075	97.7963	43.5408	98.3309	33.3315	100.128	33.568	99.6349	55.7058	94.6823	37.0005	97.6703	66.884	97.4789	29.2082	98.9079
34.4924	99.3514	31.0846	97.7827	43.6227	98.3253	33.4098	100.129	33.6437	99.6328	55.7848	94.6556	37.083	97.6606	66.9619	97.4627	29.2883	98.8979
34.5741	99.3475	31.1671	97.7709	43.7061	98.3188	33.4886	100.13	33.7214	99.6304	55.8656	94.6286	37.163	97.6525	67.0408	97.4458	29.3727	98.8883
34.655	99.3435	31.2454	97.7589	43.7881	98.3143	33.5707	100.129	33.7991	99.628	55.9449	94.6017	37.2403	97.6421	67.1232	97.4286	29.4494	98.8796
34.7362	99.3398	31.3224	97.7497	43.8726	98.3093	33.6512	100.127	33.8792	99.6257	56.0263	94.5745	37.3199	97.6298	67.2008	97.4114	29.529	98.8707
34.8117	99.3359	31.4015	97.7416	43.9543	98.3029	33.7299	100.125	33.9571	99.6238	56.1065	94.5477	37.398	97.6205	67.2808	97.3939	29.6125	98.8615
34.8941	99.3319	31.4839	97.7323	44.0365	98.2962	33.8124	100.124	34.0384	99.6218	56.1844	94.5208	37.4799	97.6118	67.3591	97.3761	29.6905	98.8523
34.9735	99.328	31.5646	97.7224	44.1174	98.2905	33.8926	100.123	34.116	99.6195	56.2659	94.4943	37.558	97.6019	67.4399	97.3581	29.7695	98.8433
35.0573	99.3244	31.6435	97.713	44.1995	98.2844	33.9739	100.122	34.199	99.6177	56.3458	94.468	37.6393	97.5907	67.5194	97.3414	29.8484	98.8339
35.1396	99.3206	31.722	97.7036	44.2814	98.2779	34.053	100.123	34.2737	99.6162	56.4264	94.4408	37.7167	97.5807	67.5994	97.3238	29.9303	98.8244
35.2184	99.3166	31.8041	97.6925	44.3637	98.2714	34.1363	100.124	34.3528	99.6143	56.5057	94.4143	37.7987	97.5706	67.6799	97.3054	30.0077	98.8154
35.3003	99.3127	31.8841	97.6827	44.4468	98.2662	34.2161	100.126	34.4298	99.612	56.585	94.3875	37.8787	97.5603	67.7557	97.2878	30.0888	98.8064
35.3805	99.3089	31.9662	97.6723	44.5311	98.2609	34.2966	100.128	34.5111	99.6099	56.6675	94.3609	37.9624	97.5495	67.8386	97.2706	30.1679	98.7969
35.4616	99.3053	32.0475	97.66	44.6098	98.2544	34.3778	100.13	34.5902	99.6084	56.747	94.3343	38.0409	97.5407	67.9167	97.2536	30.246	98.7868
35.5408	99.3013	32.127	97.647	44.6958	98.2491	34.4592	100.131	34.6705	99.6062	56.8272	94.3078	38.118	97.5249	67.9945	97.2357	30.328	98.7776
35.6227	99.2977	32.2048	97.6343	44.7788	98.2427	34.5418	100.132	34.7463	99.6041	56.9041	94.2815	38.1964	97.5085	68.0764	97.2182	30.4093	98.7687
35.7059	99.2938	32.2848	97.6267	44.8578	98.237	34.6238	100.133	34.8217	99.6025	56.9854	94.2549	38.2764	97.4941	68.1531	97.201	30.4902	98.7592
35.7869	99.2896	32.3647	97.622	44.9415	98.2307	34.7043	100.134	34.9036	99.6006	57.0673	94.2283	38.3555	97.48	68.2351	97.1842	30.5687	98.7491
35.8681	99.2853	32.4427	97.6161	45.0227	98.2244	34.7846	100.134	34.9806	99.5987	57.1499	94.2019	38.4353	97.4689	68.3152	97.1657	30.6502	98.7393
35.9473	99.2815	32.5234	97.6065	45.1031	98.2182	34.8663	100.135	35.0622	99.597	57.2281	94.1753	38.5131	97.4585	68.3959	97.1482	30.7289	98.7294
36.0283	99.2779	32.6062	97.5937	45.1894	98.2119	34.9495	100.135	35.1398	99.5954	57.3065	94.1489	38.5968	97.4489	68.4744	97.1306	30.8082	98.7195
36.1089	99.2739	32.6826	97.5841	45.2696	98.2046	35.0293	100.136	35.2203	99.5937	57.3884	94.1226	38.6753	97.4418	68.5535	97.113	30.8863	98.7098
36.1867	99.2697	32.7627	97.5733	45.3527	98.1988	35.1091	100.136	35.2967	99.5918	57.4686	94.0962	38.7552	97.4341	68.6326	97.0949	30.9654	98.7003
36.271	99.2655	32.8458	97.5645	45.4365	98.1926	35.1899	100.137	35.3755	99.5902	57.5497	94.0701	38.8358	97.4263	68.7105	97.0771	31.0498	98.6902
36.3535	99.2614	32.9256	97.557	45.5204	98.1861	35.2737	100.138	35.4562	99.5889	57.6303	94.044	38.9169	97.4183	68.7923	97.0606	31.1295	98.6796
36.4358	99.2574	33.0074	97.5465	45.6028	98.1802	35.3532	100.14	35.5335	99.5872	57.7105	94.0183	38.9963	97.4101	68.8722	97.044	31.2098	98.6697
36.5152	99.2532	33.0878	97.5395	45.6886	98.1752	35.4337	100.143	35.6125	99.5859	57.7903	93.9921	39.0768	97.4007	68.9512	97.0267	31.2903	98.6598
36.5953	99.2493	33.167	97.5283	45.7684	98.1703	35.5154	100.146	35.6901	99.5846	57.8697	93.966	39.1555	97.3911	69.0325	97.0101	31.3708	98.6498
36.677	99.2456	33.2471	97.5179	45.8524	98.1631	35.6003	100.148	35.7682	99.5834	57.9518	93.9402	39.2388	97.3821	69.1137	96.9929	31.4501	98.6395
36.7596	99.2414	33.3265	97.5055	45.9326	98.1569	35.6815	100.149	35.8469	99.5817	58.031	93.914	39.3179	97.3727	69.1945	96.9757	31.532	98.6293
36.837	99.2372	33.4085	97.4951	46.0163	98.1518	35.7643	100.149	35.9242	99.5801	58.1133	93.8883	39.3957	97.3624	69.2739	96.9584	31.6116	98.6191
36.9192	99.2333	33.4891	97.4844	46.0979	98.1457	35.8453	100.149	36.0055	99.5788	58.194	93.8625	39.4758	97.3508	69.3547	96.9421	31.6913	98.6086
36.9973	99.2295	33.5701	97.4721	46.1804	98.14	35.9275	100.148	36.0831	99.5776	58.276	93.8371	39.557	97.3409	69.434	96.9255	31.7712	98.5985
37.0772	99.2254	33.65	97.4597	46.2647	98.1334	36.0072	100.147	36.1638	99.5759	58.3554	93.8117	39.6363	97.3306	69.5114	96.9077	31.8539	98.5884
37.1611	99.221	33.7312	97.4483	46.3471	98.1279	36.0891	100.146	36.2426	99.5746	58.4339	93.7863	39.7164	97.3195	69.5925	96.8902	31.9316	98.578
37.2446	99.2172	33.812	97.4418	46.4295	98.122	36.1731	100.145	36.3227	99.5733	58.5182	93.7612	39.8003	97.3095	69.6737	96.8734	32.0099	98.5671
37.3248	99.2131	33.8915	97.4344	46.512	98.1155	36.256	100.144	36.4002	99.5721	58.5966	93.7363	39.8809	97.3025	69.7552	96.8572	32.0954	98.5563
37.4061	99.2088	33.9714	97.4272	46.5918	98.1099	36.3399	100.144	36.4812	99.5708	58.6735	93.7109	39.9598	97.2959	69.8344	96.842	32.172	98.546
37.4889	99.2047	34.0495	97.4171	46.6754	98.1051	36.4194	100.143	36.56	99.5698	58.7572	93.6855	40.0368	97.2901	69.9119	96.8262	32.2553	98.5356
37.5696	99.2004	34.1338	97.4073	46.7606	98.0994	36.5027	100.143	36.6388	99.5687	58.8353	93.6607	40.1168	97.2855	69.995	96.8108	32.3369	98.5245
37.6513	99.196	34.2147	97.3988	46.8456	98.0938	36.5852	100.144	36.7183	99.5678	58.9175	93.6353	40.2	97.2795	70.0749	96.7959	32.417	98.5133
37.7331	99.1916	34.2938	97.3893	46.9219	98.087	36.664	100.143	36.7972	99.5665	58.9984	93.6109	40.2809	97.2699	70.156	96.7816	32.4959	98.5029
37.8143	99.1872	34.3757	97.3779	47.0051	98.0818	36.7484	100.143	36.8758	99.5653	59.0823	93.5865	40.3604	97.2597	70.2373	96.7676	32.5749	98.4919
37.8936	99.183	34.4564	97.3672	47.0905	98.0762	36.8302	100.143	36.9559	99.5647	59.1591	93.5615	40.4411	97.2488	70.3177	96.7536	32.6602	98.4809
37.9741	99.1785	34.538	97.3571	47.1738	98.0701	36.9133	100.142	37.0352	99.5636	59.2394	93.5369	40.5185	97.2366	70.3961	96.7408	32.7368	98.47
38.0552	99.1744	34.6187	97.3474	47.2541	98.0643	36.9968	100.142	37.1113	99.5626	59.3222	93.5125	40.5995	97.2226	70.4781	96.7291	32.8165	98.4589
38.1375	99.1701	34.6973	97.3364	47.3377	98.0575	37.0824	100.142	37.1944	99.5617	59.4058	93.4882	40.678	97.2089	70.5571	96.7176	32.8995	98.4474
38.2181	99.1658	34.78	97.3248	47.4197	98.051	37.1675	100.142	37.2728	99.5611	59.4844	93.464	40.7569	97.1968	70.6386	96.7066	32.978	98.4358
38.3019	99.1616	34.8576	97.314	47.5036	98.0438	37.2493	100.142	37.35	99.5602	59.5645	93.4396	40.8412	97.1849	70.7188	96.6957	33.0604	98.4247
38.3854	99.1574	34.9382	97.3068	47.587	98.0383	37.3345	100.141	37.4305	99.5591	59.6475	93.4155	40.9203	97.1725	70.8005	96.6858	33.1428	98.4136
38.4664	99.1533	35.0191	97.2972	47.67	98.0324	37.4187	100.141	37.51	99.5581	59.7263	93.3909	40.9988	97.1603	70.8815	96.676	33.223	98.4021
38.5482	99.1487	35.1006	97.2888	47.7532	98.0252	37.5053	100.141	37.5914	99.5575	59.8082	93.3669	41.0811	97.1499	70.9627	96.6665	33.3024	98.3904
38.6281	99.1444	35.1836	97.2806	47.8354	98.019	37.5875	100.14	37.6703	99.5563	59.8891	93.3426	41.1622	97.1396	71.044	96.6571	33.3826	98.3788
38.7076	99.1401	35.2627	97.2683	47.9188	98.0127	37.6734	100.14	37.7482	99.555	59.9714	93.3184	41.2416	97.1282	71.1253	96.6485	33.4661	98.3676
38.7911	99.1359	35.3441	97.256	47.9997	98.0067	37.7582	100.14	37.8306	99.5544	60.0522	93.2947	41.3219	97.1169	71.2086	96.6407	33.544	98.3557
38.8704	99.1315	35.424	97.245	48.0841	98.0002	37.8397	100.14	37.9081	99.5538	60.1313	93.2709	41.4049	97.1067	71.2869	96.6324	33.6234	98.3438
38.9545	99.1268	35.5058	97.2334	48.1674	97.9938	37.9256	100.139	37.9883	99.5528	60.2139	93.2475	41.4843	97.0961	71.3691	96.6242	33.7038	98.3327
39.0369	99.1225	35.5876	97.225	48.2488	97.9881	38.0101	100.139	38.0681	99.5519	60.2952	93.2237	41.5632	97.085	71.4503	96.6163	33.7847	98.3207
39.1182	99.1181	35.6694	97.2165	48.3334	97.9822	38.0951	100.139	38.1451	99.5514	60.3764	93.2	41.6404	97.074	71.5315	96.6097	33.864	98.3087
39.1961	99.1137	35.7493	97.2074	48.4148	97.9759	38.1778	100.138	38.2264	99.5509	60.4579	93.1771	41.7213	97.0637	71.6136	96.6032	33.9468	98.2968
39.2796	99.1093	35.8295	97.1975	48.4991	97.9702	38.2649	100.138	38.3072	99.5505	60.5375	93.1545	41.8011	97.053	71.6962	96.5959	34.0287	98.2849
39.3606	99.105	35.9101	97.1917	48.5815	97.9637	38.3515	100.137	38.3863	99.5501	60.6176	93.1313	41.8838	97.0418	71.7758	96.5888	34.1112	98.2728
39.4428	99.1003	35.9909	97.1852	48.6635	97.9573	38.4374	100.137	38.4635	99.5498	60.7014	93.1087	41.9633	97.0307	71.8597	96.582	34.191	98.2602
39.5248	99.0959	36.0701	97.1745	48.7504	97.9506	38.5202	100.137	38.5453	99.549	60.7815	93.0865	42.0439	97.0207	71.9388	96.5756	34.2727	98.248
39.6069	99.0916	36.1536	97.1667	48.8307	97.9449	38.6073	100.137	38.6244	99.5485	60.8642	93.0645	42.1256	97.0106	72.0203	96.569	34.3534	98.2361
39.6916	99.0875	36.236	97.157	48.9135	97.9385	38.6926	100.136	38.7076	99.5482	60.9455	93.0424	42.2053	96.9996	72.102	96.563	34.4325	98.2241
39.7751	99.0833	36.3139	97.1464	48.9978	97.9323	38.7773	100.136	38.7863	99.5479	61.0268	93.0208	42.2834	96.9883	72.1833	96.5564	34.5149	98.2116
39.8553	99.079	36.3934	97.1361	49.083	97.9261	38.8615	100.136	38.8637	99.5469	61.1106	92.9985	42.3639	96.9792	72.2671	96.5494	34.5985	98.199
39.9376	99.0744	36.4749	97.1294	49.1634	97.9197	38.9479	100.135	38.9462	99.5464	61.1927	92.9771	42.4432	96.9691	72.3473	96.5429	34.6793	98.1866
40.0172	99.0697	36.5553	97.1223	49.2468	97.9129	39.0351	100.135	39.0258	99.5462	61.2732	92.9553	42.526	96.9584	72.4272	96.5379	34.76	98.1739
40.0992	99.0655	36.6361	97.1146	49.3289	97.9063	39.122	100.134	39.107	99.5459	61.3561	92.934	42.608	96.9479	72.5097	96.5317	34.839	98.1607
40.1788	99.0609	36.7196	97.1067	49.4121	97.9009	39.2074	100.133	39.1893	99.5455	61.4362	92.9123	42.6861	96.938	72.5902	96.5246	34.9213	98.1486
40.2627	99.0564	36.7999	97.0976	49.4938	97.8952	39.2948	100.133	39.271	99.5451	61.5185	92.8909	42.7649	96.927	72.6726	96.5185	35.0028	98.1361
40.3433	99.052	36.881	97.0868	49.5765	97.8889	39.3819	100.133	39.3498	99.5448	61.5985	92.869	42.8485	96.9154	72.7551	96.5131	35.0823	98.1233
40.426	99.0476	36.9609	97.0762	49.6582	97.8818	39.4649	100.132	39.4287	99.5446	61.6784	92.8478	42.928	96.9058	72.8376	96.5071	35.1636	98.1103
40.51	99.0432	37.0435	97.0661	49.7412	97.8762	39.5517	100.131	39.5073	99.5442	61.7598	92.827	43.0066	96.8963	72.9207	96.5003	35.244	98.0978
40.5903	99.0386	37.1241	97.056	49.8269	97.8701	39.6401	100.13	39.5886	99.5437	61.8411	92.8066	43.0923	96.8849	73.0024	96.4941	35.3256	98.0851
40.6708	99.0338	37.2058	97.0451	49.9089	97.8643	39.7266	100.129	39.6708	99.5432	61.9237	92.7858	43.1733	96.8739	73.0845	96.4965	35.4074	98.0719
40.7525	99.029	37.2858	97.0345	49.991	97.8579	39.8143	100.129	39.7509	99.543	62.0071	92.7652	43.2555	96.8641	73.1688	96.4968	35.488	98.0588
40.8358	99.0244	37.3704	97.0263	50.0752	97.8532	39.9012	100.128	39.8302	99.5425	62.0876	92.7452	43.3337	96.8531	73.2473	96.4868	35.5706	98.0454
40.9178	99.0197	37.4539	97.0188	50.1569	97.8471	39.9862	100.127	39.9126	99.5421	62.169	92.7248	43.4139	96.8422	73.3298	96.4776	35.6504	98.0318
41.001	99.0153	37.5355	97.0101	50.2408	97.8409	40.0731	100.126	39.9958	99.5421	62.2524	92.705	43.4936	96.8309	73.4129	96.469	35.734	98.0185
41.0824	99.011	37.6157	96.9982	50.3233	97.835	40.1601	100.125	40.0755	99.5418	62.3347	92.6849	43.5742	96.8209	73.4924	96.4606	35.814	98.005
41.1651	99.0062	37.695	96.9898	50.4064	97.8291	40.2452	100.124	40.1578	99.5417	62.4167	92.6651	43.6561	96.8104	73.5745	96.4522	35.8968	97.992
41.2455	99.0011	37.7794	96.9801	50.4898	97.822	40.3361	100.124	40.2385	99.5413	62.4941	92.6453	43.7351	96.7996	73.6577	96.4449	35.977	97.9787
41.3253	98.996	37.8597	96.9685	50.5726	97.8151	40.4216	100.123	40.3148	99.5411	62.5772	92.6258	43.8174	96.7898	73.7363	96.4377	36.0564	97.9649
41.4072	98.991	37.9393	96.9564	50.6572	97.8081	40.5068	100.122	40.3964	99.5411	62.6578	92.6069	43.8976	96.7796	73.8172	96.4309	36.141	97.9512
41.4885	98.9864	38.0202	96.947	50.7383	97.8026	40.5964	100.121	40.4794	99.5406	62.7414	92.5875	43.9736	96.7686	73.8996	96.4246	36.222	97.9378
41.573	98.9815	38.1038	96.9362	50.823	97.7974	40.6848	100.12	40.5589	99.5404	62.8229	92.5682	44.0612	96.7579	73.982	96.4185	36.3026	97.9238
41.6533	98.9767	38.1839	96.9281	50.9104	97.7909	40.7726	100.119	40.6429	99.5404	62.9051	92.5488	44.1418	96.7477	74.0647	96.4119	36.3822	97.9096
41.7376	98.9717	38.2678	96.9228	50.9909	97.7849	40.8593	100.118	40.7219	99.5399	62.9879	92.5301	44.2232	96.7374	74.1447	96.4051	36.4637	97.8958
41.8195	98.9667	38.3509	96.9146	51.0705	97.7789	40.9468	100.117	40.8016	99.5395	63.0688	92.5114	44.3048	96.7268	74.2285	96.3991	36.5454	97.882
41.8989	98.9621	38.4297	96.9033	51.1542	97.7734	41.0363	100.117	40.8802	99.5395	63.1514	92.4928	44.3842	96.7153	74.3106	96.393	36.6283	97.868
41.982	98.9577	38.5116	96.8917	51.2416	97.7669	41.1251	100.116	40.964	99.5392	63.2338	92.4744	44.4655	96.7047	74.3923	96.3862	36.7094	97.8537
42.0636	98.9527	38.5904	96.8842	51.321	97.7603	41.2097	100.115	41.0442	99.5392	63.315	92.4559	44.5455	96.6943	74.4718	96.3796	36.7913	97.84
42.1466	98.9481	38.6716	96.8754	51.4068	97.7543	41.2928	100.114	41.1275	99.5388	63.3972	92.438	44.6252	96.6836	74.5513	96.3736	36.8705	97.8259
42.229	98.9433	38.7506	96.8654	51.4899	97.7478	41.3834	100.114	41.207	99.539	63.4785	92.4201	44.7078	96.6726	74.6336	96.3675	36.95	97.8114
42.3095	98.9388	38.8339	96.8535	51.5727	97.7401	41.4691	100.113	41.2904	99.5389	63.5593	92.4022	44.7908	96.6628	74.7142	96.3609	37.0326	97.7969
42.3945	98.9342	38.9137	96.8444	51.6529	97.734	41.5578	100.111	41.3694	99.5387	63.644	92.3843	44.8692	96.6518	74.7965	96.3547	37.116	97.7827
42.4756	98.9294	38.9979	96.8363	51.7392	97.7274	41.6403	100.111	41.4493	99.5387	63.7245	92.3665	44.9495	96.6409	74.8785	96.3488	37.1988	97.7683
42.5564	98.9247	39.0785	96.8278	51.823	97.7205	41.7289	100.111	41.531	99.5391	63.8061	92.349	45.0357	96.6306	74.9608	96.3425	37.282	97.7535
42.6382	98.9196	39.1613	96.8206	51.9072	97.7143	41.8165	100.11	41.6138	99.539	63.8895	92.3321	45.1115	96.6212	75.0427	96.3359	37.3612	97.7386
42.7218	98.9144	39.2403	96.8119	51.9903	97.7083	41.9017	100.109	41.6958	99.5389	63.9712	92.315	45.1942	96.6107	75.1254	96.3298	37.4383	97.7238
42.8037	98.9096	39.3246	96.8035	52.0743	97.7026	41.9875	100.108	41.7786	99.5387	64.0539	92.2979	45.2775	96.6003	75.2058	96.3236	37.5226	97.709
42.8846	98.9046	39.4065	96.7943	52.154	97.6957	42.0764	100.107	41.8594	99.5388	64.1348	92.2811	45.3584	96.5896	75.287	96.3172	37.6045	97.6942
42.9713	98.8999	39.489	96.7852	52.2383	97.6893	42.1592	100.106	41.9409	99.5387	64.2176	92.2652	45.4405	96.5791	75.3666	96.3109	37.6857	97.6794
43.05	98.8953	39.5698	96.7757	52.3193	97.6827	42.2442	100.105	42.0214	99.5388	64.2976	92.2487	45.5211	96.5684	75.4502	96.3046	37.7673	97.6643
43.1367	98.8901	39.651	96.7664	52.403	97.6765	42.331	100.105	42.1034	99.5387	64.3787	92.2329	45.6034	96.5576	75.5297	96.2987	37.849	97.6491
43.2174	98.8852	39.7315	96.759	52.4853	97.6704	42.4198	100.104	42.1866	99.5389	64.4619	92.2169	45.6818	96.5468	75.6117	96.2919	37.9303	97.6336
43.2995	98.8801	39.8132	96.7511	52.5701	97.6635	42.5078	100.103	42.2694	99.5388	64.5419	92.2017	45.7653	96.5364	75.6949	96.2858	38.0124	97.6187
43.3811	98.875	39.8963	96.7416	52.652	97.6576	42.5916	100.102	42.3488	99.539	64.6275	92.1862	45.8465	96.525	75.7757	96.2796	38.0937	97.6037
43.4636	98.8701	39.978	96.7315	52.7361	97.6516	42.6764	100.101	42.4305	99.5388	64.7082	92.171	45.9262	96.5141	75.8577	96.2729	38.1756	97.5884
43.5454	98.8653	40.0573	96.7226	52.8224	97.6439	42.7604	100.101	42.514	99.5389	64.7907	92.156	46.0094	96.5031	75.9387	96.2669	38.2552	97.573
43.6255	98.8601	40.1393	96.7145	52.9056	97.6373	42.8459	100.1	42.5941	99.5388	64.8744	92.1411	46.092	96.4921	76.0198	96.2604	38.3373	97.5576
43.7089	98.855	40.2235	96.706	52.9848	97.631	42.9323	100.099	42.6782	99.5388	64.9529	92.1267	46.1741	96.4804	76.1032	96.2548	38.4236	97.5421
43.7907	98.8499	40.3044	96.6946	53.0685	97.6241	43.0176	100.099	42.7591	99.5387	65.0385	92.1127	46.2529	96.4686	76.1834	96.2484	38.5031	97.5263
43.8762	98.8452	40.3847	96.6842	53.1525	97.617	43.1026	100.098	42.839	99.5385	65.1194	92.0989	46.3296	96.4573	76.2631	96.242	38.5837	97.5108
43.9574	98.8405	40.4666	96.6763	53.2339	97.6103	43.1893	100.098	42.9216	99.5387	65.2021	92.0854	46.4114	96.4458	76.3441	96.2351	38.6643	97.4954
44.0393	98.8353	40.5489	96.669	53.3174	97.6037	43.2703	100.097	43.0046	99.5387	65.283	92.0727	46.4963	96.4341	76.4269	96.2291	38.7471	97.4795
44.1209	98.8302	40.6301	96.6594	53.4031	97.5976	43.3576	100.096	43.0864	99.5387	65.3643	92.0594	46.5758	96.4227	76.5067	96.2222	38.8283	97.4634
44.2022	98.8251	40.7148	96.6501	53.4858	97.5923	43.4416	100.096	43.166	99.539	65.4493	92.0471	46.6605	96.4121	76.5887	96.2159	38.9101	97.4474
44.2852	98.8199	40.7938	96.6392	53.5699	97.5857	43.5257	100.095	43.2521	99.5389	65.5267	92.0349	46.7403	96.4005	76.6711	96.2092	38.992	97.4316
44.3686	98.815	40.876	96.6305	53.6525	97.5802	43.6122	100.094	43.3323	99.5394	65.6092	92.0229	46.8207	96.389	76.7517	96.203	39.0727	97.4158
44.4494	98.81	40.9599	96.6205	53.7337	97.5743	43.6947	100.094	43.4142	99.5395	65.6933	92.011	46.8991	96.3777	76.8305	96.1967	39.1545	97.3992
44.532	98.8051	41.0402	96.6122	53.8158	97.5676	43.7794	100.093	43.5001	99.5392	65.7769	91.9994	46.9823	96.3668	76.9159	96.1908	39.234	97.3834
44.6131	98.7999	41.1215	96.6039	53.9031	97.5613	43.864	100.092	43.5815	99.5394	65.8567	91.9877	47.0646	96.3559	76.9965	96.1849	39.3149	97.3669
44.6977	98.7949	41.203	96.5957	53.9862	97.5546	43.95	100.091	43.6633	99.5393	65.9398	91.9767	47.1454	96.3437	77.076	96.1782	39.3986	97.3509
44.7801	98.7898	41.285	96.5859	54.0702	97.5478	44.0314	100.09	43.7469	99.5393	66.0223	91.9658	47.2289	96.3319	77.1568	96.1717	39.4827	97.3343
44.8625	98.7844	41.3695	96.5791	54.1521	97.5415	44.1149	100.09	43.8271	99.5391	66.1066	91.9552	47.3093	96.3211	77.2396	96.165	39.5648	97.3179
44.9485	98.7789	41.4503	96.57	54.2331	97.5353	44.1986	100.089	43.914	99.539	66.1872	91.9447	47.3934	96.3098	77.3193	96.1584	39.6436	97.3011
45.0292	98.7737	41.5315	96.5621	54.3201	97.5275	44.2844	100.089	43.9964	99.5391	66.272	91.9346	47.47	96.2978	77.4027	96.1519	39.7263	97.2847
45.111	98.7688	41.6126	96.5524	54.4008	97.5213	44.3649	100.088	44.0786	99.5392	66.3527	91.9245	47.5543	96.2865	77.4819	96.1458	39.8076	97.2682
45.1947	98.7639	41.6946	96.5438	54.4844	97.5149	44.4483	100.087	44.161	99.5394	66.4369	91.9144	47.6382	96.2753	77.564	96.1395	39.892	97.2518
45.2753	98.7586	41.7728	96.5335	54.5677	97.5092	44.5292	100.087	44.2437	99.5394	66.5156	91.9046	47.7169	96.2637	77.6464	96.1324	39.9738	97.235
45.3602	98.7535	41.8583	96.5232	54.6519	97.5029	44.6122	100.086	44.3268	99.5399	66.5995	91.8953	47.8011	96.2521	77.7266	96.1255	40.0537	97.2177
45.4421	98.748	41.9431	96.5129	54.7354	97.4974	44.6959	100.085	44.4056	99.5397	66.6805	91.8856	47.8833	96.2405	77.8078	96.1187	40.136	97.2007
45.5243	98.7426	42.0256	96.5043	54.8194	97.4918	44.775	100.084	44.4903	99.5397	66.7615	91.8763	47.9619	96.2288	77.8903	96.1128	40.2203	97.1839
45.6059	98.7376	42.1059	96.495	54.9022	97.4863	44.8632	100.083	44.574	99.5398	66.8457	91.8676	48.0435	96.2174	77.9714	96.1056	40.3006	97.1668
45.6876	98.7323	42.1899	96.4854	54.9869	97.481	44.9448	100.083	44.656	99.5397	66.9294	91.8589	48.1281	96.206	78.0519	96.0995	40.3833	97.1494
45.7714	98.7271	42.273	96.4758	55.0703	97.4755	45.0258	100.082	44.7405	99.5396	67.0114	91.85	48.2094	96.1948	78.1316	96.0935	40.4663	97.1322
45.8521	98.7221	42.3551	96.4674	55.1517	97.4696	45.1103	100.081	44.8239	99.5395	67.0934	91.8411	48.2911	96.1841	78.2163	96.087	40.5496	97.1153
45.938	98.7171	42.4397	96.4587	55.2344	97.4633	45.1885	100.08	44.9064	99.5394	67.1764	91.8331	48.3709	96.1724	78.2964	96.0804	40.6337	97.0975
46.0186	98.7118	42.5183	96.4492	55.3173	97.4561	45.2693	100.08	44.9907	99.539	67.2583	91.825	48.4533	96.1602	78.375	96.0742	40.7145	97.0798
46.1032	98.7068	42.599	96.4402	55.4	97.4505	45.3519	100.079	45.0763	99.5387	67.3421	91.8174	48.5358	96.1481	78.4577	96.0677	40.7944	97.0623
46.1849	98.7014	42.6834	96.4323	55.4825	97.4449	45.4344	100.078	45.1617	99.5385	67.4249	91.8095	48.6208	96.1369	78.5417	96.0608	40.8758	97.0453
46.2672	98.6962	42.7669	96.4228	55.567	97.4381	45.5149	100.078	45.245	99.538	67.5089	91.8019	48.7042	96.1252	78.621	96.0545	40.9586	97.0276
46.3502	98.6908	42.8458	96.4131	55.6498	97.4321	45.5966	100.077	45.3281	99.5377	67.5901	91.7945	48.7811	96.1138	78.7025	96.0477	41.0413	97.0097
46.4311	98.6856	42.9261	96.4052	55.7342	97.426	45.6787	100.076	45.4119	99.5375	67.6747	91.7872	48.8625	96.1024	78.7814	96.0413	41.1221	96.992
46.5139	98.6803	43.0105	96.3946	55.8158	97.4194	45.758	100.075	45.4985	99.537	67.7541	91.7796	48.9443	96.0906	78.8637	96.0343	41.2081	96.9741
46.5977	98.6749	43.0921	96.385	55.8992	97.4136	45.8409	100.075	45.5803	99.537	67.8393	91.7725	49.0263	96.0786	78.9429	96.0284	41.2874	96.9558
46.6784	98.6695	43.1694	96.3765	55.9846	97.4067	45.9213	100.074	45.665	99.5363	67.9212	91.7652	49.1082	96.0661	79.0272	96.0217	41.3722	96.9381
46.7621	98.6642	43.2536	96.3715	56.0674	97.4005	46.0009	100.074	45.7525	99.5354	68.0041	91.7587	49.1923	96.0548	79.1072	96.0153	41.4548	96.92
46.8454	98.6585	43.3373	96.3629	56.1502	97.3944	46.0826	100.073	45.8382	99.535	68.0837	91.752	49.2756	96.0434	79.1922	96.0089	41.5369	96.9011
46.9267	98.6533	43.4187	96.3516	56.2341	97.3887	46.163	100.072	45.9231	99.5345	68.1664	91.7451	49.3565	96.0321	79.2722	96.002	41.6184	96.8797
47.0079	98.648	43.5015	96.342	56.3145	97.383	46.2435	100.071	46.0091	99.5339	68.2476	91.7386	49.4367	96.0211	79.3518	95.9955	41.6994	96.859
47.0921	98.6427	43.5836	96.3339	56.3993	97.3764	46.3251	100.069	46.0951	99.5329	68.3327	91.7323	49.5211	96.0099	79.4331	95.9892	41.7854	96.8397
47.175	98.6371	43.6636	96.3281	56.4815	97.3707	46.4043	100.065	46.1781	99.532	68.4157	91.7261	49.601	95.9977	79.5137	95.9826	41.8663	96.8207
47.2567	98.6319	43.748	96.3216	56.5678	97.3643	46.4845	100.063	46.2635	99.5317	68.4966	91.7203	49.6821	95.9856	79.5957	95.976	41.9503	96.8015
47.3378	98.6265	43.8287	96.3155	56.6512	97.3575	46.5647	100.061	46.351	99.5308	68.5802	91.7147	49.7639	95.9735	79.6787	95.9697	42.0324	96.7832
47.4222	98.6208	43.9122	96.3085	56.7346	97.3517	46.6436	100.058	46.4373	99.5299	68.6613	91.709	49.8475	95.9614	79.7598	95.963	42.1121	96.7657
47.5055	98.6154	43.9934	96.2998	56.8173	97.3461	46.7263	100.057	46.5217	99.5293	68.7454	91.7037	49.9293	95.9492	79.8429	95.9564	42.1932	96.7477
47.587	98.6099	44.0774	96.2918	56.903	97.3392	46.8052	100.057	46.6108	99.5285	68.8275	91.6983	50.0132	95.9374	79.9197	95.9493	42.2756	96.73
47.6707	98.6041	44.1578	96.2848	56.9817	97.3327	46.8851	100.057	46.6966	99.5278	68.9098	91.6934	50.0951	95.9257	80.0054	95.9424	42.3602	96.7124
47.7512	98.5986	44.2423	96.2759	57.0658	97.3261	46.9664	100.057	46.7856	99.5271	68.9943	91.6884	50.1778	95.9137	80.0836	95.9357	42.4398	96.6944
47.8343	98.593	44.323	96.2692	57.1499	97.3199	47.0438	100.057	46.8711	99.5264	69.0752	91.6834	50.2597	95.9017	80.1656	95.929	42.523	96.676
47.9188	98.5874	44.4036	96.2631	57.2327	97.3139	47.1248	100.057	46.9567	99.5255	69.1546	91.6788	50.3436	95.8897	80.2455	95.9224	42.6037	96.6572
48.0008	98.5823	44.4864	96.2548	57.316	97.309	47.2053	100.057	47.0439	99.5244	69.2411	91.6744	50.4222	95.8774	80.3286	95.9161	42.6854	96.6385
48.0805	98.5766	44.569	96.246	57.3979	97.3024	47.2828	100.057	47.1322	99.5236	69.322	91.6702	50.5059	95.8647	80.4106	95.9085	42.7709	96.6197
48.1629	98.5709	44.6499	96.2391	57.4809	97.2965	47.3655	100.057	47.2183	99.523	69.4032	91.6663	50.5893	95.8525	80.4919	95.9025	42.8547	96.6011
48.2467	98.5655	44.7354	96.2314	57.5646	97.2904	47.447	100.057	47.3092	99.5221	69.4859	91.6624	50.6697	95.8399	80.5737	95.8961	42.9354	96.5821
48.3328	98.56	44.819	96.224	57.6462	97.284	47.524	100.056	47.3955	99.521	69.5674	91.6588	50.7551	95.8276	80.6549	95.8895	43.0205	96.5633
48.413	98.5544	44.9014	96.2172	57.7308	97.2784	47.6006	100.056	47.4824	99.5201	69.6496	91.6554	50.8365	95.8157	80.7323	95.883	43.1013	96.5441
48.4936	98.5488	44.9841	96.2087	57.8137	97.2719	47.6836	100.056	47.5699	99.5191	69.7352	91.6519	50.9162	95.8031	80.8166	95.8762	43.1871	96.525
48.5773	98.543	45.0637	96.1986	57.8956	97.2659	47.7622	100.055	47.656	99.5178	69.8146	91.6485	50.9991	95.7916	80.8965	95.8692	43.266	96.5055
48.6597	98.5377	45.1454	96.1914	57.9805	97.2589	47.8424	100.055	47.7442	99.5165	69.8977	91.6453	51.0816	95.78	80.9781	95.8622	43.3501	96.486
48.7435	98.5319	45.2316	96.1847	58.0649	97.2538	47.9211	100.054	47.8345	99.5154	69.9798	91.6422	51.1634	95.767	81.0613	95.8554	43.4309	96.4667
48.8271	98.5263	45.3137	96.1773	58.1488	97.2472	48.0026	100.054	47.9223	99.5149	70.0602	91.6394	51.2441	95.7541	81.1436	95.8482	43.5145	96.4476
48.9095	98.5209	45.3964	96.1688	58.2299	97.2403	48.0824	100.055	48.0117	99.5137	70.1443	91.6366	51.3267	95.7422	81.2256	95.8411	43.5959	96.4293
48.9955	98.5153	45.48	96.1609	58.3161	97.2349	48.162	100.057	48.0998	99.5126	70.2264	91.6337	51.4095	95.7302	81.3062	95.8341	43.6801	96.4119
49.0775	98.5098	45.5612	96.1539	58.3968	97.2284	48.2413	100.059	48.1917	99.5116	70.3107	91.6313	51.4929	95.7186	81.3865	95.8274	43.7592	96.3942
49.1585	98.5041	45.6433	96.1451	58.4785	97.2218	48.3206	100.06	48.2797	99.5105	70.3917	91.6286	51.5752	95.7072	81.4695	95.8205	43.8428	96.375
49.2412	98.4982	45.7263	96.1363	58.564	97.2158	48.3995	100.059	48.3656	99.5093	70.4764	91.6265	51.66	95.6958	81.5502	95.8138	43.9252	96.3548
49.3236	98.4925	45.8072	96.1269	58.6448	97.2096	48.4808	100.057	48.4547	99.5082	70.5567	91.6246	51.7431	95.684	81.6331	95.8068	44.0097	96.3349
49.4062	98.487	45.8911	96.1201	58.7308	97.2032	48.5622	100.056	48.5454	99.5075	70.6412	91.6225	51.826	95.6709	81.7138	95.8	44.0919	96.3148
49.4924	98.4815	45.9734	96.1121	58.8141	97.196	48.638	100.054	48.6353	99.5065	70.7229	91.6208	51.9082	95.6579	81.795	95.7933	44.1767	96.2938
49.5749	98.4759	46.0572	96.1029	58.8979	97.189	48.7162	100.051	48.723	99.5055	70.8039	91.6193	51.9877	95.6457	81.8782	95.7861	44.2594	96.2719
49.6583	98.4701	46.139	96.0917	58.9831	97.183	48.7969	100.049	48.8119	99.5045	70.8887	91.6172	52.0717	95.6337	81.9606	95.779	44.3417	96.2506
49.7408	98.4644	46.2204	96.0828	59.0632	97.1775	48.8769	100.047	48.9012	99.5036	70.9709	91.6157	52.1514	95.6205	82.0419	95.772	44.4228	96.2294
49.8225	98.4589	46.3042	96.0754	59.1471	97.1723	48.9554	100.045	48.9912	99.5023	71.0506	91.6145	52.2372	95.6069	82.1237	95.765	44.5067	96.2084
49.9089	98.4533	46.3873	96.0671	59.2289	97.1664	49.0339	100.044	49.081	99.5012	71.1328	91.6129	52.318	95.594	82.2019	95.7578	44.5908	96.1873
49.9918	98.4475	46.4712	96.0606	59.3131	97.162	49.1146	100.042	49.1694	99.5001	71.2157	91.6112	52.3978	95.5815	82.2861	95.7506	44.6741	96.166
50.0744	98.4415	46.5523	96.0503	59.3972	97.1565	49.1933	100.041	49.2603	99.4993	71.2976	91.6102	52.4797	95.5681	82.3694	95.7442	44.7588	96.1447
50.1564	98.4358	46.6335	96.0418	59.4778	97.1512	49.2712	100.04	49.3493	99.4983	71.3804	91.6091	52.564	95.5546	82.4491	95.7374	44.8377	96.1235
50.2382	98.4302	46.7185	96.0332	59.5651	97.1448	49.3506	100.038	49.4368	99.497	71.4608	91.6083	52.6482	95.5409	82.5331	95.7305	44.9214	96.1021
50.3211	98.4242	46.8028	96.0261	59.6486	97.1389	49.4291	100.037	49.5234	99.4959	71.5451	91.6076	52.7293	95.527	82.6141	95.7237	45.0023	96.081
50.4051	98.4185	46.8833	96.017	59.7314	97.1332	49.508	100.036	49.6151	99.4947	71.6271	91.6068	52.8121	95.5136	82.6959	95.717	45.0879	96.0599
50.485	98.4127	46.9677	96.0114	59.8149	97.1269	49.5917	100.035	49.703	99.4936	71.7094	91.6061	52.8945	95.5002	82.7787	95.7095	45.1688	96.0391
50.5703	98.407	47.0511	96.0048	59.8976	97.1213	49.6651	100.034	49.7906	99.4929	71.7944	91.6055	52.9758	95.4878	82.8622	95.7016	45.2526	96.0181
50.6553	98.4014	47.1357	95.9978	59.9813	97.114	49.7442	100.033	49.8781	99.4918	71.8763	91.6048	53.0594	95.4755	82.9426	95.6939	45.3311	95.9969
50.7376	98.3956	47.2148	95.9868	60.0626	97.1079	49.8251	100.032	49.9692	99.4907	71.9599	91.6043	53.1407	95.4619	83.0261	95.687	45.4147	95.9753
50.819	98.3899	47.3008	95.9799	60.1451	97.1011	49.9035	100.031	50.0558	99.4902	72.0438	91.6039	53.2228	95.4477	83.1059	95.6803	45.4965	95.9543
50.901	98.3842	47.3834	95.9729	60.2326	97.0955	49.983	100.029	50.1456	99.4891	72.1238	91.6032	53.3063	95.4342	83.1861	95.6728	45.5818	95.933
50.9854	98.3785	47.468	95.9656	60.313	97.0897	50.064	100.028	50.2368	99.4886	72.2056	91.6027	53.3877	95.4205	83.2689	95.6655	45.6614	95.9116
51.0675	98.3727	47.5499	95.9594	60.3955	97.0838	50.1421	100.027	50.3249	99.4877	72.2848	91.6021	53.471	95.4067	83.351	95.6587	45.7473	95.8899
51.1498	98.367	47.6292	95.9509	60.4814	97.0789	50.2227	100.026	50.4124	99.4869	72.368	91.6017	53.5554	95.3931	83.4339	95.6518	45.8276	95.8686
51.2351	98.3609	47.7142	95.9441	60.564	97.073	50.2991	100.025	50.5005	99.4859	72.4522	91.6012	53.635	95.3796	83.5137	95.6451	45.9122	95.8472
51.3177	98.355	47.7976	95.9384	60.6483	97.0674	50.3826	100.024	50.5891	99.4851	72.5318	91.6008	53.7182	95.3657	83.5937	95.6379	45.9952	95.8259
51.4013	98.349	47.8771	95.9318	60.7293	97.0617	50.46	100.023	50.674	99.4844	72.6161	91.6004	53.8019	95.3515	83.6773	95.6309	46.0769	95.8043
51.484	98.3434	47.9606	95.9242	60.8119	97.0557	50.5402	100.021	50.7638	99.4837	72.6944	91.5998	53.8872	95.338	83.7592	95.6239	46.162	95.7829
51.5662	98.3373	48.0451	95.9179	60.8968	97.0501	50.6214	100.02	50.8525	99.483	72.7808	91.5992	53.9689	95.3238	83.8432	95.6167	46.2455	95.7609
51.6495	98.3314	48.1277	95.9121	60.9805	97.0445	50.6992	100.019	50.9406	99.4821	72.861	91.5984	54.0505	95.31	83.9235	95.609	46.3289	95.7391
51.7335	98.3254	48.2077	95.9067	61.0635	97.0396	50.7767	100.018	51.0276	99.4811	72.9454	91.5975	54.1309	95.2959	84.0056	95.6018	46.4099	95.7174
51.8163	98.3193	48.2926	95.9007	61.1461	97.0338	50.8602	100.016	51.1152	99.4799	73.027	91.597	54.2126	95.2817	84.0876	95.5943	46.4901	95.6957
51.901	98.3133	48.3761	95.8958	61.2319	97.0274	50.9389	100.015	51.2034	99.4791	73.1091	91.5962	54.2985	95.2674	84.173	95.5873	46.5725	95.674
51.9858	98.3073	48.4595	95.8869	61.3141	97.022	51.0181	100.014	51.2893	99.4784	73.1898	91.5957	54.3785	95.2529	84.2548	95.5795	46.6579	95.6519
52.0699	98.3013	48.5419	95.8783	61.3979	97.0165	51.0982	100.012	51.3777	99.4776	73.2729	91.5954	54.4615	95.239	84.3383	95.5721	46.7398	95.63
52.1516	98.2954	48.6238	95.8738	61.4795	97.0105	51.1776	100.011	51.4617	99.4769	73.3541	91.5949	54.5449	95.2235	84.4215	95.5647	46.8226	95.6082
52.2358	98.2895	48.7078	95.8683	61.5636	97.0055	51.2547	100.01	51.5505	99.4762	73.4354	91.5943	54.6257	95.2089	84.501	95.5567	46.9055	95.5859
52.3174	98.2833	48.794	95.8591	61.647	96.9996	51.3333	100.009	51.6397	99.4754	73.5183	91.5938	54.7075	95.1945	84.5836	95.5494	46.9893	95.5638
52.3999	98.2773	48.8755	95.8501	61.7317	96.994	51.4161	100.007	51.7244	99.4746	73.6002	91.5934	54.7889	95.181	84.6653	95.5417	47.0696	95.5416
52.4838	98.2713	48.9594	95.8415	61.8129	96.9875	51.4938	100.006	51.8108	99.4736	73.6803	91.5928	54.8739	95.1671	84.7485	95.5345	47.1548	95.5193
52.5668	98.2649	49.0428	95.8317	61.8969	96.9817	51.5733	100.005	51.8955	99.4727	73.7638	91.5923	54.9557	95.1526	84.8309	95.527	47.2398	95.4969
52.6489	98.2589	49.1243	95.8241	61.9788	96.9764	51.6566	100.004	51.9829	99.472	73.8455	91.5917	55.0407	95.137	84.9078	95.519	47.3201	95.4747
52.7327	98.2531	49.2086	95.8165	62.0651	96.97	51.7348	100.003	52.0694	99.471	73.9272	91.5912	55.1245	95.1222	84.9929	95.5116	47.4028	95.4523
52.8171	98.2469	49.2904	95.8106	62.148	96.9627	51.8143	100.001	52.1534	99.4702	74.0109	91.591	55.2068	95.1074	85.0761	95.5043	47.4864	95.4298
52.9006	98.2408	49.3741	95.8047	62.2305	96.9572	51.8953	100	52.2379	99.4695	74.09	91.5906	55.2896	95.0927	85.1584	95.4966	47.5714	95.4077
52.9857	98.2349	49.4578	95.7978	62.3139	96.9509	51.976	99.9988	52.3249	99.4686	74.172	91.5897	55.372	95.0771	85.2405	95.489	47.6528	95.3852
53.0651	98.2289	49.5415	95.7877	62.3981	96.9451	52.0536	99.9971	52.4136	99.4677	74.2552	91.5893	55.4533	95.0628	85.3226	95.4809	47.7371	95.3628
53.1472	98.2228	49.6222	95.7806	62.4807	96.9394	52.1336	99.9958	52.4979	99.4669	74.3364	91.5886	55.5352	95.0478	85.4051	95.4737	47.8184	95.3404
53.2311	98.2168	49.7067	95.7755	62.5625	96.9337	52.2131	99.9946	52.5819	99.4665	74.4178	91.5879	55.6176	95.0323	85.4864	95.4656	47.9043	95.3179
53.3179	98.2105	49.7896	95.767	62.6485	96.9285	52.293	99.9935	52.6671	99.4657	74.4996	91.5876	55.7001	95.0165	85.567	95.458	47.9844	95.2954
53.3997	98.2047	49.8717	95.7551	62.7306	96.9221	52.3684	99.992	52.7483	99.4652	74.5809	91.5871	55.7827	95.0016	85.6512	95.4505	48.0674	95.273
53.483	98.1985	49.9527	95.7512	62.813	96.9168	52.4522	99.9903	52.8353	99.4643	74.6631	91.5863	55.8664	94.9865	85.7338	95.4431	48.1506	95.2504
53.5667	98.1926	50.0378	95.748	62.8965	96.912	52.5353	99.9888	52.9201	99.4637	74.7447	91.5857	55.9492	94.9715	85.8171	95.4356	48.2317	95.2279
53.651	98.1864	50.1202	95.7421	62.9787	96.906	52.6131	99.9875	53.002	99.4628	74.8233	91.5851	56.0331	94.9553	85.8978	95.4277	48.3154	95.2052
53.7336	98.1801	50.205	95.736	63.062	96.9005	52.6954	99.9859	53.0863	99.4622	74.9089	91.585	56.1132	94.9405	85.9815	95.4203	48.4021	95.1825
53.8171	98.1743	50.2872	95.7271	63.1437	96.8957	52.7753	99.9846	53.1728	99.4615	74.9896	91.5845	56.1947	94.9237	86.065	95.4124	48.4838	95.1597
53.8971	98.1676	50.3709	95.7236	63.2284	96.8904	52.8553	99.9827	53.2581	99.461	75.0707	91.584	56.2789	94.9076	86.1464	95.4045	48.5679	95.1371
53.9801	98.1615	50.4506	95.7164	63.3107	96.8846	52.9333	99.9812	53.3383	99.4601	75.1549	91.5831	56.363	94.8911	86.2278	95.3966	48.6492	95.1145
54.068	98.1555	50.5367	95.7088	63.3953	96.8791	53.0158	99.9798	53.42	99.4591	75.237	91.582	56.4463	94.8751	86.3117	95.3893	48.7345	95.092
54.1509	98.1495	50.6181	95.7001	63.4794	96.8731	53.0942	99.9783	53.5065	99.4583	75.3176	91.5813	56.5269	94.8587	86.3928	95.3818	48.8154	95.0692
54.234	98.1436	50.7014	95.6951	63.562	96.8681	53.1735	99.9768	53.5868	99.4575	75.3969	91.5812	56.6107	94.8421	86.478	95.3734	48.8992	95.0464
54.3169	98.1372	50.7841	95.6905	63.6475	96.8627	53.2522	99.9755	53.6716	99.4568	75.4828	91.5807	56.6927	94.8259	86.5604	95.3659	48.9832	95.0233
54.3995	98.1311	50.8684	95.6869	63.7303	96.8576	53.3305	99.974	53.7561	99.456	75.5626	91.5803	56.7773	94.8096	86.6409	95.3581	49.0643	95.0006
54.4807	98.1248	50.9518	95.6786	63.813	96.8504	53.4145	99.9726	53.8395	99.455	75.6471	91.5797	56.8621	94.7933	86.7228	95.35	49.15	94.9776
54.5652	98.1188	51.0365	95.6715	63.8945	96.8443	53.4938	99.971	53.9211	99.4539	75.7268	91.5794	56.9443	94.777	86.8063	95.3417	49.2309	94.9548
54.6482	98.1125	51.1189	95.6657	63.9782	96.8394	53.5747	99.9695	54.0049	99.453	75.8089	91.579	57.027	94.7606	86.8894	95.3335	49.3147	94.932
54.7319	98.1061	51.2004	95.6616	64.0639	96.8335	53.6567	99.968	54.0885	99.4522	75.8882	91.5783	57.1101	94.7444	86.9702	95.3256	49.3987	94.9094
54.8172	98.0998	51.286	95.6533	64.1479	96.8279	53.7363	99.9663	54.1696	99.4515	75.9727	91.5778	57.1932	94.7278	87.0542	95.3175	49.4794	94.8868
54.8964	98.0932	51.3686	95.6453	64.2294	96.8219	53.8183	99.9646	54.2532	99.451	76.0554	91.5769	57.2763	94.7104	87.1365	95.3093	49.5642	94.8639
54.9805	98.0871	51.45	95.637	64.3147	96.8162	53.9001	99.9632	54.3325	99.4505	76.1384	91.5766	57.3593	94.6933	87.2192	95.3006	49.6462	94.8412
55.0645	98.0805	51.5318	95.6316	64.3976	96.8108	53.9799	99.9616	54.4152	99.4496	76.2196	91.5755	57.4403	94.6766	87.3005	95.2927	49.7306	94.8185
55.1482	98.0744	51.618	95.6242	64.4815	96.8044	54.0633	99.9602	54.4976	99.4485	76.2999	91.5748	57.5239	94.6594	87.3822	95.2846	49.8151	94.7957
55.2297	98.0681	51.7019	95.6155	64.5633	96.7986	54.1418	99.9588	54.5782	99.4477	76.382	91.5743	57.6063	94.6423	87.4651	95.2763	49.8965	94.7728
55.3139	98.0619	51.7851	95.6077	64.6472	96.7933	54.2258	99.9571	54.6605	99.447	76.4653	91.5739	57.6862	94.6261	87.5491	95.2681	49.9805	94.7501
55.3964	98.0555	51.8705	95.6026	64.7281	96.7882	54.3048	99.9555	54.7429	99.4466	76.546	91.5728	57.7682	94.6084	87.6312	95.2603	50.0643	94.7273
55.4791	98.0489	51.9521	95.5982	64.8122	96.783	54.386	99.9539	54.8243	99.4457	76.6269	91.5722	57.8513	94.5911	87.7133	95.2522	50.1486	94.7046
55.5615	98.0426	52.0355	95.5972	64.8947	96.7778	54.4655	99.9522	54.9065	99.445	76.7097	91.5717	57.9366	94.5733	87.7949	95.2443	50.2295	94.6823
55.6456	98.0361	52.1185	95.5894	64.9793	96.7719	54.5491	99.9507	54.9864	99.444	76.7934	91.5712	58.019	94.5551	87.8773	95.2359	50.3136	94.6598
55.7295	98.0293	52.1983	95.5846	65.0631	96.7663	54.6288	99.9493	55.069	99.4431	76.8778	91.5705	58.1017	94.5356	87.9609	95.2274	50.3963	94.6372
55.8121	98.0227	52.2819	95.5824	65.1466	96.762	54.7119	99.9474	55.1497	99.4422	76.9582	91.57	58.1854	94.5174	88.042	95.2194	50.4767	94.6145
55.895	98.016	52.3637	95.5783	65.229	96.757	54.7961	99.946	55.2329	99.4415	77.0392	91.5691	58.267	94.4995	88.1255	95.2108	50.5621	94.5923
55.9786	98.0097	52.4485	95.5714	65.3122	96.7518	54.8751	99.9443	55.3126	99.4403	77.1221	91.5685	58.3494	94.4822	88.2099	95.2026	50.6446	94.5698
56.0598	98.0036	52.5337	95.5667	65.3943	96.747	54.9526	99.9425	55.3964	99.4394	77.2028	91.568	58.4313	94.4633	88.2923	95.1944	50.7279	94.5475
56.1446	97.9973	52.6163	95.5624	65.4761	96.742	55.0341	99.9405	55.4772	99.4386	77.2812	91.5675	58.5174	94.4436	88.3777	95.1862	50.8122	94.525
56.2281	97.9908	52.7033	95.5568	65.5619	96.736	55.1175	99.9388	55.5572	99.438	77.3645	91.5665	58.5969	94.425	88.4589	95.1779	50.8967	94.5029
56.3144	97.9847	52.7836	95.5523	65.6483	96.7314	55.2009	99.9372	55.6371	99.437	77.4486	91.5657	58.6797	94.4069	88.5408	95.17	50.9845	94.481
56.3931	97.9784	52.8688	95.5481	65.7294	96.7258	55.2793	99.9355	55.7194	99.4362	77.5292	91.5651	58.762	94.3878	88.6243	95.1612	51.0669	94.4588
56.4767	97.9721	52.9512	95.5409	65.8115	96.7209	55.3605	99.9342	55.8008	99.4356	77.6144	91.5645	58.8444	94.3694	88.706	95.1524	51.1496	94.4368
56.5602	97.9657	53.0335	95.5329	65.8952	96.7165	55.4411	99.9324	55.8824	99.4348	77.6937	91.5639	58.9303	94.3503	88.7882	95.1436	51.2326	94.4147
56.6416	97.9591	53.1174	95.5255	65.9768	96.7125	55.5237	99.9311	55.9607	99.434	77.774	91.5633	59.0112	94.3315	88.8731	95.1355	51.316	94.3928
56.7289	97.9526	53.201	95.5179	66.0619	96.7057	55.6049	99.9292	56.0442	99.4331	77.8582	91.5627	59.0921	94.3121	88.957	95.1274	51.4015	94.3708
56.8112	97.9458	53.2813	95.5131	66.1449	96.7006	55.6867	99.9274	56.123	99.4322	77.9384	91.562	59.1761	94.2928	89.0376	95.1187	51.484	94.349
56.8952	97.9391	53.3675	95.5076	66.2256	96.6958	55.7688	99.9257	56.2053	99.4314	78.0215	91.5611	59.2617	94.2729	89.1196	95.1099	51.5651	94.3277
56.978	97.9325	53.4509	95.5021	66.3133	96.6917	55.8519	99.9241	56.2822	99.4309	78.1038	91.5604	59.3429	94.2527	89.2028	95.1012	51.6459	94.3063
57.0598	97.9262	53.5334	95.4965	66.3992	96.6868	55.9319	99.9222	56.3635	99.4303	78.1864	91.56	59.4292	94.2332	89.2843	95.0924	51.7261	94.2847
57.1457	97.9197	53.6164	95.4916	66.4788	96.6819	56.0143	99.9204	56.4449	99.4296	78.27	91.5598	59.5103	94.2139	89.3668	95.0841	51.8116	94.2634
57.2305	97.9134	53.6992	95.485	66.5602	96.6766	56.0962	99.9186	56.5253	99.4288	78.3481	91.5587	59.5891	94.1943	89.4482	95.0749	51.8947	94.2423
57.3122	97.9066	53.7801	95.4805	66.6454	96.6724	56.1802	99.9169	56.6046	99.4282	78.4324	91.5583	59.6743	94.1743	89.5282	95.061	51.9811	94.221
57.3952	97.9	53.8655	95.4749	66.7267	96.6678	56.2614	99.915	56.6845	99.4273	78.5158	91.5575	59.7554	94.1531	89.6141	95.0468	52.0638	94.1999
57.4797	97.8929	53.948	95.4671	66.8101	96.6628	56.3409	99.9132	56.7666	99.4265	78.5989	91.5569	59.8407	94.1331	89.6969	95.0349	52.1477	94.1792
57.5614	97.8863	54.0302	95.4611	66.8968	96.6576	56.4225	99.9114	56.8434	99.4256	78.6787	91.556	59.9235	94.1124	89.7798	95.0229	52.2287	94.1583
57.642	97.8796	54.1125	95.4557	66.9812	96.6521	56.5078	99.9099	56.9246	99.4249	78.764	91.5555	60.0074	94.092	89.8606	95.0123	52.3124	94.1373
57.7247	97.8731	54.1996	95.4509	67.0634	96.6477	56.59	99.9079	57.0049	99.424	78.8438	91.5548	60.0923	94.0713	89.9434	95.0038	52.3959	94.1168
57.8099	97.8666	54.2822	95.4438	67.1464	96.6425	56.6735	99.906	57.0867	99.423	78.9282	91.5542	60.1719	94.05	90.027	94.9964	52.4783	94.0964
57.8943	97.8597	54.363	95.4366	67.2291	96.6383	56.7536	99.9042	57.1675	99.4224	79.0118	91.5536	60.2578	94.0287	90.1106	94.9897	52.5648	94.0765
57.9772	97.8529	54.4459	95.4326	67.3138	96.6341	56.8384	99.9023	57.2452	99.4214	79.0938	91.5526	60.339	94.0073	90.191	94.9832	52.6484	94.0564
58.0596	97.8462	54.5294	95.4286	67.3972	96.6292	56.9189	99.9005	57.3261	99.4202	79.1768	91.5515	60.4213	93.9857	90.274	94.9769	52.7335	94.0363
58.1427	97.8395	54.6137	95.4219	67.4803	96.6243	57.0008	99.8988	57.4062	99.4194	79.2569	91.5504	60.506	93.9651	90.3564	94.9701	52.8145	94.0165
58.2261	97.8332	54.696	95.4146	67.5635	96.6204	57.0836	99.897	57.4877	99.4187	79.3413	91.55	60.589	93.943	90.4387	94.9629	52.8986	93.9969
58.3104	97.8267	54.7781	95.4085	67.646	96.6156	57.1671	99.895	57.5662	99.4178	79.4216	91.5491	60.6718	93.921	90.5215	94.9547	52.9811	93.977
58.3944	97.8198	54.8628	95.4032	67.7278	96.6099	57.2501	99.8934	57.6456	99.4169	79.5022	91.5485	60.7529	93.8984	90.6065	94.9462	53.0643	93.9576
58.4749	97.813	54.9453	95.3946	67.813	96.6052	57.3309	99.8917	57.7267	99.416	79.5855	91.5477	60.8347	93.8751	90.6869	94.9376	53.1524	93.9382
58.56	97.8061	55.0283	95.3888	67.8945	96.6006	57.4121	99.8901	57.8082	99.415	79.6674	91.5467	60.9204	93.8525	90.7728	94.9286	53.233	93.9191
58.6422	97.7994	55.1102	95.385	67.9773	96.5959	57.4951	99.8882	57.8851	99.4143	79.7505	91.5463	61.0041	93.8298	90.853	94.92	53.3193	93.9005
58.7252	97.7926	55.1991	95.3779	68.0614	96.5911	57.5797	99.8865	57.968	99.4139	79.8321	91.5454	61.0864	93.8072	90.9388	94.9104	53.4015	93.8817
58.8089	97.7857	55.2821	95.3736	68.1469	96.5866	57.6621	99.8848	58.0495	99.4132	79.915	91.5446	61.1678	93.7844	91.0213	94.9021	53.4866	93.8633
58.8938	97.7787	55.3622	95.3708	68.2262	96.581	57.7427	99.883	58.1295	99.4128	79.9968	91.5439	61.2507	93.7617	91.1044	94.8936	53.5718	93.8445
58.9778	97.7719	55.4473	95.3658	68.3111	96.5766	57.8264	99.881	58.2102	99.412	80.0811	91.5433	61.3371	93.7387	91.1843	94.8846	53.6535	93.8261
59.0617	97.7651	55.532	95.3636	68.3958	96.5714	57.9078	99.879	58.2866	99.4111	80.1631	91.5425	61.4187	93.7152	91.269	94.8761	53.7357	93.808
59.1444	97.7581	55.6161	95.3581	68.48	96.5675	57.9893	99.8773	58.3689	99.4104	80.2441	91.542	61.5045	93.6918	91.3527	94.8673	53.8176	93.7902
59.229	97.751	55.6974	95.3542	68.5636	96.5619	58.0731	99.8752	58.4462	99.4097	80.3285	91.5412	61.5828	93.6678	91.4333	94.8582	53.9017	93.7724
59.3103	97.7442	55.778	95.3484	68.6479	96.5576	58.1552	99.8732	58.5284	99.409	80.4093	91.5403	61.6688	93.6439	91.5163	94.8486	53.9873	93.7548
59.3932	97.7373	55.8624	95.3452	68.73	96.552	58.2369	99.8714	58.6073	99.4083	80.4925	91.5394	61.7499	93.6197	91.5984	94.8393	54.0709	93.7371
59.477	97.7303	55.9473	95.34	68.8125	96.5475	58.3203	99.8693	58.6887	99.4076	80.5735	91.5388	61.8323	93.5958	91.6819	94.8296	54.155	93.7198
59.5645	97.7234	56.0314	95.3343	68.8961	96.5426	58.4019	99.8671	58.768	99.4069	80.6575	91.5378	61.9174	93.5717	91.7661	94.8221	54.2411	93.7024
59.6451	97.7165	56.1153	95.3276	68.9797	96.5386	58.4847	99.8652	58.8464	99.406	80.7428	91.537	61.9982	93.547	91.8485	94.8158	54.3252	93.6851
59.7285	97.7097	56.2002	95.323	69.0627	96.5342	58.5678	99.8632	58.9272	99.4053	80.8204	91.5361	62.0814	93.522	91.9339	94.8109	54.41	93.6681
59.8112	97.7028	56.2825	95.3185	69.1477	96.5293	58.6534	99.861	59.0074	99.4046	80.9037	91.5352	62.1642	93.4971	92.0174	94.8065	54.4933	93.6512
59.8918	97.6957	56.3651	95.313	69.2319	96.5237	58.7341	99.8591	59.0891	99.4037	80.9891	91.5345	62.2464	93.4715	92.0996	94.8013	54.5765	93.6346
59.9775	97.6888	56.4488	95.3053	69.3149	96.518	58.8149	99.8571	59.1689	99.4032	81.0694	91.5339	62.3291	93.4462	92.1843	94.792	54.657	93.6184
60.0607	97.6818	56.5327	95.3012	69.3958	96.5124	58.8995	99.8552	59.2479	99.4024	81.1519	91.5327	62.4137	93.4204	92.2694	94.7819	54.7437	93.6019
60.1422	97.6748	56.6134	95.2991	69.4812	96.5071	58.9826	99.8532	59.3289	99.402	81.2348	91.5318	62.4976	93.3944	92.3527	94.7726	54.8281	93.5857
60.2274	97.6677	56.6976	95.2966	69.5635	96.5014	59.0628	99.8512	59.4101	99.4011	81.3166	91.5313	62.5767	93.3686	92.4335	94.7614	54.9108	93.5694
60.3118	97.6606	56.7804	95.2921	69.6476	96.4962	59.1458	99.8491	59.4904	99.4006	81.4002	91.5302	62.6604	93.3421	92.5163	94.7483	54.9948	93.5536
60.3947	97.654	56.8618	95.2891	69.7313	96.4922	59.2312	99.8468	59.5685	99.3999	81.4818	91.5293	62.7456	93.3157	92.5987	94.7351	55.0784	93.538
60.4748	97.647	56.9462	95.2861	69.8144	96.4869	59.3127	99.8446	59.6501	99.3991	81.563	91.5287	62.8285	93.2892	92.6847	94.7225	55.1634	93.5221
60.5579	97.6399	57.0294	95.2831	69.8972	96.482	59.397	99.8427	59.7293	99.3985	81.65	91.5274	62.9108	93.2628	92.7706	94.7104	55.2471	93.5065
60.6411	97.6328	57.111	95.2783	69.9798	96.4767	59.4805	99.8407	59.8123	99.398	81.7319	91.5266	62.9935	93.2362	92.8516	94.699	55.3344	93.4912
60.7281	97.626	57.1985	95.2739	70.0634	96.4722	59.5627	99.8384	59.8907	99.3971	81.8114	91.5251	63.0766	93.209	92.9358	94.6873	55.4144	93.476
60.8097	97.6189	57.2797	95.2702	70.151	96.4674	59.6459	99.8367	59.9718	99.3964	81.8949	91.5244	63.1592	93.1816	93.0164	94.6766	55.5001	93.4609
60.8952	97.6117	57.3622	95.265	70.2332	96.4638	59.7282	99.8347	60.0525	99.3959	81.9775	91.5233	63.2434	93.1542	93.1006	94.666	55.5836	93.446
60.9805	97.6047	57.4449	95.2618	70.316	96.4605	59.81	99.8324	60.134	99.3953	82.0618	91.5222	63.3259	93.1265	93.1819	94.6556	55.6679	93.4308
61.0631	97.5978	57.5313	95.2558	70.3977	96.4556	59.8971	99.8304	60.212	99.3946	82.1427	91.5214	63.4107	93.0987	93.2649	94.6443	55.7518	93.416
61.1438	97.5905	57.6125	95.2473	70.4803	96.4508	59.979	99.828	60.2917	99.3941	82.2266	91.5208	63.4914	93.0708	93.3445	94.627	55.8359	93.4012
61.228	97.583	57.6977	95.2385	70.5645	96.4467	60.0611	99.8258	60.3735	99.3934	82.3082	91.5198	63.5757	93.0424	93.4293	94.6101	55.9202	93.3865
61.3116	97.5756	57.7804	95.2316	70.6463	96.4424	60.1454	99.8237	60.452	99.3927	82.3934	91.5186	63.6603	93.0137	93.5108	94.5958	56.0036	93.3722
61.3942	97.5689	57.8632	95.2276	70.7307	96.4372	60.227	99.8215	60.5344	99.3922	82.472	91.5176	63.7421	92.9852	93.5948	94.5834	56.0867	93.3579
61.4787	97.5618	57.9476	95.2208	70.8128	96.4328	60.3092	99.8194	60.6138	99.3917	82.5548	91.5167	63.8244	92.9563	93.6743	94.5726	56.1678	93.3439
61.5655	97.5548	58.0272	95.2152	70.8991	96.4276	60.3934	99.817	60.6966	99.3911	82.6395	91.5158	63.9076	92.9273	93.7599	94.563	56.2515	93.3299
61.6469	97.5478	58.1093	95.2123	70.9815	96.4227	60.4776	99.8147	60.7767	99.3906	82.7208	91.5141	63.9901	92.8983	93.8429	94.5546	56.3375	93.3162
61.7288	97.5406	58.1934	95.2096	71.0633	96.4185	60.562	99.8125	60.8564	99.3899	82.8053	91.5132	64.0726	92.8689	93.926	94.547	56.4222	93.3024
61.8123	97.5333	58.2786	95.2024	71.1444	96.4139	60.6458	99.8102	60.9404	99.389	82.8903	91.5124	64.1551	92.8397	94.0111	94.5386	56.505	93.2887
61.8949	97.5259	58.3614	95.1973	71.229	96.409	60.7282	99.808	61.0213	99.3882	82.9703	91.5112	64.2362	92.8095	94.0931	94.5308	56.5905	93.2751
61.9787	97.5187	58.4452	95.1945	71.3121	96.4048	60.8105	99.8057	61.1008	99.3874	83.0523	91.5103	64.3222	92.7795	94.1741	94.5229	56.6731	93.2618
62.0609	97.5114	58.5288	95.1942	71.3974	96.4006	60.8945	99.8032	61.1819	99.3868	83.1382	91.5091	64.405	92.749	94.2599	94.5141	56.7602	93.2484
62.1457	97.5041	58.6126	95.1911	71.4821	96.3963	60.9771	99.801	61.2644	99.3859	83.2209	91.5076	64.4879	92.719	94.3411	94.5039	56.8424	93.2349
62.228	97.4968	58.6972	95.1906	71.5655	96.3916	61.0615	99.7984	61.3415	99.3852	83.3025	91.5066	64.5709	92.6877	94.4239	94.4943	56.9262	93.2216
62.3115	97.4896	58.781	95.1878	71.6474	96.388	61.1435	99.7959	61.4232	99.3846	83.3867	91.5057	64.6539	92.656	94.5048	94.4843	57.0101	93.2085
62.3961	97.4823	58.8612	95.1851	71.7296	96.3842	61.2289	99.7935	61.5075	99.384	83.4694	91.5048	64.7368	92.6257	94.5878	94.4746	57.0944	93.1952
62.4768	97.4751	58.945	95.1791	71.8155	96.3806	61.3109	99.7911	61.586	99.3836	83.5518	91.5033	64.8203	92.5949	94.671	94.4646	57.1778	93.1825
62.5634	97.4679	59.028	95.1747	71.8969	96.3767	61.3928	99.789	61.667	99.3829	83.6356	91.5024	64.9022	92.564	94.754	94.4541	57.2606	93.1697
62.6454	97.4606	59.1116	95.1701	71.9813	96.3725	61.474	99.7866	61.7494	99.3822	83.7165	91.5015	64.9845	92.533	94.8395	94.4438	57.3444	93.157
62.729	97.4531	59.1959	95.1633	72.0641	96.368	61.5619	99.7842	61.8296	99.3815	83.8029	91.5002	65.066	92.5019	94.9239	94.4334	57.4291	93.1445
62.8105	97.4456	59.2774	95.1584	72.1474	96.3635	61.645	99.7818	61.9132	99.3806	83.8855	91.4993	65.1496	92.4698	95.0083	94.4229	57.5125	93.1323
62.8929	97.4383	59.3614	95.1534	72.2293	96.3599	61.7281	99.7796	61.9924	99.3796	83.9674	91.4981	65.2331	92.4367	95.0905	94.4125	57.5985	93.12
62.9812	97.4308	59.4468	95.1495	72.3132	96.3564	61.81	99.7768	62.0715	99.3793	84.0487	91.4966	65.3145	92.4045	95.1729	94.4014	57.6795	93.1074
63.0629	97.4237	59.5282	95.1441	72.3978	96.3531	61.8937	99.7742	62.1551	99.3785	84.1305	91.4957	65.3979	92.3712	95.2572	94.3906	57.7641	93.095
63.1444	97.4166	59.6115	95.1396	72.482	96.3484	61.9747	99.7715	62.237	99.3777	84.2151	91.4946	65.4831	92.339	95.3396	94.3811	57.8498	93.083
63.2287	97.4092	59.6924	95.1399	72.5648	96.3455	62.0598	99.769	62.3162	99.377	84.2982	91.4928	65.5673	92.3062	95.4227	94.3725	57.9335	93.0708
63.3111	97.402	59.7764	95.1368	72.6476	96.3407	62.1419	99.7664	62.3976	99.3763	84.3796	91.4916	65.6489	92.2734	95.5082	94.3647	58.0153	93.0589
63.3949	97.3945	59.8606	95.1326	72.7294	96.3366	62.2262	99.7641	62.4761	99.3755	84.4616	91.4902	65.7323	92.2399	95.5915	94.3588	58.1008	93.0469
63.4779	97.3869	59.9447	95.1283	72.814	96.3338	62.3076	99.7612	62.5611	99.3751	84.5439	91.4888	65.8161	92.2064	95.6751	94.3532	58.1822	93.0351
63.5607	97.3795	60.0267	95.1257	72.8974	96.3289	62.3907	99.7584	62.6412	99.3743	84.6295	91.4877	65.8996	92.1721	95.7586	94.344	58.2665	93.0231
63.6454	97.3719	60.111	95.1226	72.9801	96.3242	62.474	99.7557	62.7223	99.3737	84.714	91.4865	65.9804	92.1382	95.8408	94.3328	58.3514	93.0117
63.7288	97.3646	60.1967	95.1177	73.0609	96.3209	62.5586	99.753	62.8038	99.373	84.7961	91.4849	66.0615	92.1035	95.9262	94.3213	58.4357	93.0002
63.8144	97.3573	60.2807	95.1129	73.145	96.3173	62.6423	99.7505	62.8891	99.3724	84.8771	91.4837	66.1478	92.0692	96.0108	94.309	58.5203	92.9887
63.8993	97.35	60.3637	95.1056	73.2295	96.3131	62.7263	99.7479	62.9679	99.3716	84.9614	91.4826	66.2328	92.0342	96.0935	94.2945	58.6048	92.9773
63.9809	97.3423	60.4463	95.103	73.3143	96.3089	62.811	99.7453	63.0508	99.371	85.0435	91.4814	66.3167	91.9996	96.1764	94.2797	58.685	92.9659
64.065	97.3351	60.5279	95.1014	73.3948	96.305	62.8944	99.7426	63.1334	99.3703	85.1263	91.48	66.4001	91.9643	96.2591	94.265	58.7706	92.9545
64.1468	97.3278	60.6096	95.0987	73.4781	96.3011	62.9762	99.7398	63.2133	99.3695	85.2096	91.4788	66.4806	91.9287	96.3428	94.2513	58.8552	92.9434
64.2315	97.3203	60.6979	95.0975	73.5639	96.2977	63.0607	99.737	63.2948	99.3687	85.2941	91.4777	66.5644	91.8932	96.4271	94.2386	58.9402	92.9327
64.3157	97.313	60.7817	95.0923	73.6492	96.2937	63.143	99.7345	63.3792	99.3682	85.3781	91.4761	66.647	91.8577	96.5087	94.2254	59.0238	92.9215
64.3988	97.3059	60.8619	95.0894	73.7295	96.2898	63.2264	99.732	63.4585	99.3674	85.4605	91.4747	66.7305	91.8213	96.5909	94.213	59.1037	92.9102
64.4801	97.2982	60.9443	95.0863	73.8136	96.2872	63.3108	99.7289	63.5429	99.3667	85.5448	91.473	66.8116	91.7851	96.6731	94.2	59.1885	92.8991
64.5627	97.2905	61.0261	95.0841	73.9001	96.2838	63.395	99.7261	63.625	99.3658	85.6272	91.4719	66.8939	91.7492	96.7565	94.1881	59.2705	92.8881
64.6471	97.2832	61.1129	95.08	73.9809	96.2791	63.4777	99.7232	63.703	99.3649	85.7081	91.47	66.9794	91.7121	96.8387	94.1759	59.3567	92.8777
64.7306	97.2754	61.1953	95.0734	74.0635	96.2749	63.5607	99.7203	63.7846	99.3641	85.7902	91.4689	67.0607	91.6755	96.9214	94.1637	59.441	92.8673
64.8119	97.2679	61.2777	95.066	74.1471	96.2713	63.6463	99.7176	63.8671	99.3634	85.8748	91.4674	67.1442	91.6385	97.006	94.1511	59.5215	92.8567
64.8979	97.2603	61.3606	95.0636	74.2304	96.2675	63.7287	99.7146	63.9503	99.3627	85.9562	91.4661	67.2262	91.601	97.0888	94.1387	59.6051	92.8459
64.9798	97.2528	61.446	95.0613	74.314	96.2645	63.8129	99.7118	64.0334	99.3623	86.0419	91.4645	67.3094	91.5634	97.1732	94.1266	59.6895	92.8355
65.0652	97.2452	61.5286	95.0563	74.3995	96.2611	63.8956	99.7089	64.1125	99.3616	86.126	91.4631	67.393	91.5257	97.2554	94.1149	59.7717	92.8248
65.1477	97.2377	61.6119	95.0553	74.4817	96.2578	63.9786	99.7058	64.1977	99.3609	86.2088	91.4615	67.4759	91.4874	97.3409	94.1023	59.859	92.8145
65.2325	97.2303	61.6979	95.0543	74.564	96.2548	64.0619	99.7027	64.2796	99.3601	86.2919	91.46	67.5608	91.449	97.4222	94.0902	59.9439	92.8043
65.315	97.2225	61.7798	95.0519	74.6454	96.2514	64.1475	99.6998	64.3612	99.3593	86.3723	91.4586	67.6415	91.4105	97.5052	94.0778	60.0231	92.794
65.3977	97.2151	61.8648	95.0492	74.7314	96.2477	64.228	99.6966	64.4417	99.3584	86.4552	91.4573	67.7241	91.3715	97.5891	94.0655	60.1071	92.7838
65.479	97.2075	61.9474	95.0439	74.8145	96.2434	64.3123	99.6935	64.5248	99.3578	86.5394	91.4555	67.8082	91.3332	97.6707	94.0533	60.1897	92.7738
65.5622	97.2001	62.031	95.0405	74.898	96.2402	64.3946	99.6906	64.6072	99.3571	86.6231	91.4541	67.8922	91.2943	97.7566	94.0416	60.2738	92.7637
65.6469	97.1926	62.1156	95.0345	74.9795	96.2369	64.4797	99.6878	64.6909	99.3562	86.7075	91.4521	67.9738	91.2552	97.8379	94.0289	60.3565	92.754
65.7317	97.1852	62.1958	95.0332	75.0642	96.2346	64.5653	99.6847	64.7709	99.3551	86.79	91.4502	68.0578	91.2151	97.9209	94.0165	60.4429	92.7442
65.815	97.1775	62.2788	95.0302	75.1485	96.2308	64.6485	99.6815	64.8531	99.3544	86.8729	91.4484	68.1385	91.1763	98.0048	94.0039	60.5239	92.7342
65.8964	97.1696	62.3609	95.0295	75.2308	96.2272	64.7321	99.6782	64.9348	99.3536	86.9571	91.4471	68.2219	91.1363	98.0873	93.9917	60.6066	92.7246
65.9819	97.1621	62.4469	95.028	75.3162	96.2242	64.8173	99.6753	65.0168	99.3525	87.0396	91.4456	68.3047	91.0961	98.1706	93.9793	60.6932	92.7148
66.0648	97.1544	62.5307	95.0245	75.3992	96.2199	64.9004	99.6722	65.0977	99.3516	87.1198	91.4437	68.3875	91.0559	98.2528	93.9667	60.7761	92.7048
66.1469	97.1467	62.6144	95.0208	75.483	96.2168	64.9809	99.6691	65.1793	99.3509	87.2045	91.4423	68.4716	91.0155	98.3368	93.954	60.8615	92.6952
66.2313	97.1391	62.6961	95.0186	75.5662	96.2124	65.0657	99.666	65.264	99.3504	87.2876	91.4406	68.5528	90.975	98.4186	93.9417	60.9435	92.6856
66.317	97.1315	62.7809	95.0157	75.6467	96.2086	65.1487	99.663	65.3487	99.3497	87.3702	91.4391	68.6397	90.9342	98.5032	93.9292	61.0303	92.6761
66.3995	97.124	62.8638	95.0137	75.7308	96.2048	65.2297	99.6597	65.4307	99.349	87.453	91.4375	68.7227	90.8932	98.5827	93.9163	61.1096	92.6672
66.4825	97.1162	62.9493	95.018	75.8128	96.2007	65.3155	99.6565	65.5139	99.3482	87.5373	91.4354	68.8057	90.8525	98.67	93.903	61.1952	92.6577
66.5655	97.1086	63.032	95.0182	75.8966	96.1976	65.3991	99.6532	65.5951	99.3472	87.623	91.434	68.888	90.8114	98.7513	93.8898	61.276	92.6485
66.6499	97.1008	63.1149	95.017	75.9798	96.1939	65.4835	99.6501	65.6742	99.3462	87.7045	91.4322	68.9704	90.7697	98.8327	93.8771	61.3619	92.6389
66.7325	97.0933	63.1965	95.0027	76.0665	96.1895	65.5658	99.6468	65.7582	99.3451	87.7837	91.4304	69.0522	90.7284	98.9168	93.8644	61.4456	92.6296
66.8181	97.0856	63.2799	94.9914	76.1477	96.1859	65.6486	99.6433	65.8417	99.3442	87.8703	91.4287	69.1364	90.686	99.0015	93.8515	61.5271	92.6203
66.8999	97.078	63.3624	94.9882	76.232	96.1823	65.7327	99.6401	65.9219	99.3437	87.9524	91.4267	69.2211	90.645	99.0828	93.8384	61.6095	92.6106
66.9835	97.0707	63.4456	94.985	76.3154	96.1787	65.8166	99.637	66.0066	99.3429	88.0359	91.4248	69.3043	90.6029	99.1677	93.8255	61.6922	92.6017
67.0677	97.0631	63.5284	94.9811	76.3981	96.1744	65.9002	99.6337	66.0901	99.3422	88.1173	91.4231	69.3876	90.5598	99.2508	93.8123	61.7736	92.5926
67.1513	97.0555	63.61	94.9781	76.4815	96.17	65.9819	99.6304	66.1717	99.3414	88.2028	91.4216	69.4702	90.5171	99.3351	93.799	61.8592	92.5835
67.2308	97.0477	63.6951	94.9763	76.5633	96.1668	66.0679	99.6267	66.256	99.3404	88.2849	91.4198	69.5552	90.4737	99.4191	93.7858	61.9409	92.5742
67.3157	97.04	63.7809	94.9748	76.6463	96.1629	66.1504	99.6233	66.338	99.3397	88.3707	91.4178	69.6357	90.4305	99.501	93.7725	62.0243	92.5652
67.4006	97.0321	63.8636	94.969	76.7303	96.1588	66.2334	99.6196	66.4207	99.3387	88.4548	91.4159	69.7215	90.3871	99.583	93.7587	62.1083	92.556
67.4827	97.0244	63.9461	94.9641	76.8137	96.1555	66.3183	99.6165	66.5041	99.3377	88.5354	91.4143	69.8049	90.3436	99.6672	93.7456	62.1955	92.5477
67.5669	97.0166	64.0297	94.9632	76.8942	96.1515	66.4002	99.613	66.5868	99.3369	88.6172	91.4121	69.885	90.3006	99.7479	93.7322	62.2769	92.5389
67.65	97.0088	64.1155	94.9602	76.9805	96.1481	66.4849	99.6095	66.6689	99.3359	88.7015	91.4104	69.9677	90.2569	99.8346	93.7173	62.357	92.5299
67.7361	97.0011	64.1986	94.9564	77.0625	96.144	66.5666	99.6064	66.7502	99.3349	88.7841	91.4081	70.0528	90.2122	99.9154	93.6977	62.4402	92.5214
67.8186	96.9931	64.2825	94.9543	77.146	96.1396	66.65	99.6026	66.8347	99.3342	88.8678	91.406	70.1388	90.1682	99.9967	93.6781	62.5257	92.5125
67.901	96.9852	64.3665	94.9518	77.2289	96.1358	66.7351	99.5989	66.9166	99.3333	88.9544	91.4039	70.2229	90.1235	100.077	93.661	62.6088	92.5037
67.9826	96.9774	64.4481	94.9517	77.3135	96.1323	66.819	99.5954	66.9994	99.3323	89.0361	91.4025	70.303	90.0804	100.16	93.6453	62.6911	92.495
68.068	96.9697	64.5304	94.9513	77.3957	96.1291	66.9038	99.5917	67.0854	99.3313	89.1188	91.401	70.3872	90.0359	100.242	93.6311	62.775	92.4865
68.1481	96.9618	64.6143	94.9508	77.4783	96.1263	66.9854	99.5881	67.169	99.3306	89.2024	91.3986	70.4728	89.9917	100.327	93.6182	62.8586	92.4778
68.2342	96.9535	64.6976	94.9484	77.5624	96.1229	67.0706	99.5843	67.2504	99.3299	89.2859	91.3968	70.5572	89.9472	100.409	93.6061	62.9406	92.4693
68.3148	96.9457	64.7815	94.9429	77.6452	96.1193	67.1557	99.5808	67.3321	99.329	89.3676	91.3947	70.64	89.9021	100.491	93.5946	63.0214	92.4607
68.3985	96.9378	64.8665	94.9403	77.7283	96.1151	67.2386	99.5771	67.4164	99.3281	89.4508	91.3925	70.7211	89.857	100.574	93.5835	63.1049	92.4524
68.4837	96.9299	64.9492	94.9399	77.811	96.1128	67.3216	99.5736	67.4982	99.327	89.5344	91.3906	70.8081	89.8126	100.656	93.5717	63.1895	92.4438
68.5652	96.9217	65.0321	94.9391	77.8942	96.1095	67.4039	99.5698	67.5817	99.326	89.6186	91.3887	70.8894	89.7671	100.74	93.5598	63.2695	92.4355
68.6492	96.9135	65.1152	94.9347	77.9797	96.1064	67.4885	99.5661	67.665	99.3252	89.7017	91.3864	70.9746	89.7213	100.823	93.547	63.353	92.4271
68.7329	96.9054	65.1971	94.9296	78.0627	96.1026	67.568	99.5624	67.7478	99.324	89.7833	91.3842	71.0559	89.6773	100.907	93.5338	63.437	92.4187
68.8185	96.8975	65.2831	94.928	78.1457	96.0989	67.6525	99.5587	67.8304	99.3229	89.8657	91.3819	71.1433	89.6322	100.991	93.5204	63.5193	92.4104
68.9013	96.8895	65.3688	94.9267	78.2283	96.0961	67.7378	99.555	67.9157	99.3221	89.9512	91.3797	71.2242	89.5873	101.071	93.5067	63.6049	92.402
68.9842	96.8816	65.4515	94.9229	78.3102	96.0929	67.8202	99.551	67.997	99.3209	90.034	91.3776	71.3074	89.5422	101.156	93.4926	63.6886	92.3941
69.0674	96.8736	65.5365	94.9192	78.3927	96.0903	67.9037	99.547	68.0808	99.3201	90.115	91.3754	71.3913	89.4978	101.241	93.4788	63.7732	92.386
69.1513	96.8654	65.6167	94.916	78.4796	96.0878	67.9892	99.543	68.1598	99.3193	90.1966	91.3734	71.4744	89.453	101.327	93.4651	63.8566	92.3776
69.2313	96.8577	65.6988	94.9155	78.5624	96.0845	68.0723	99.5389	68.2442	99.318	90.2835	91.3715	71.5616	89.4044	101.408	93.4507	63.9368	92.3695
69.316	96.8496	65.7846	94.9155	78.6445	96.0815	68.1578	99.5351	68.3274	99.3171	90.3673	91.3692	71.6437	89.3526	101.493	93.4365	64.0214	92.3615
69.4004	96.8414	65.868	94.9164	78.7284	96.0786	68.241	99.5312	68.4106	99.3163	90.4475	91.3671	71.7277	89.3046	101.574	93.4218	64.1014	92.3531
69.4824	96.8332	65.9527	94.912	78.8131	96.0759	68.3226	99.5271	68.4948	99.3154	90.5316	91.3644	71.8113	89.2594	101.658	93.4079	64.1836	92.345
69.5675	96.825	66.0347	94.9078	78.8954	96.0729	68.4052	99.5231	68.5764	99.3143	90.6152	91.3624	71.8927	89.2141	101.739	93.3933	64.2677	92.3373
69.6497	96.817	66.117	94.9061	78.9799	96.0699	68.4862	99.5191	68.6593	99.3134	90.6972	91.36	71.9797	89.1711	101.821	93.3789	64.351	92.3295
69.735	96.8086	66.1999	94.9038	79.0619	96.0654	68.5714	99.5151	68.7404	99.3128	90.7835	91.3577	72.0653	89.13	101.906	93.366	64.4364	92.3214
69.8183	96.8007	66.2865	94.8994	79.1451	96.063	68.6542	99.5109	68.826	99.3117	90.8617	91.3555	72.1473	89.0898	101.99	93.3542	64.5184	92.3135
69.8987	96.7923	66.3681	94.8965	79.2282	96.0595	68.738	99.5068	68.9111	99.3108	90.9469	91.3533	72.2315	89.0502	102.077	93.3434	64.603	92.3056
69.9826	96.7841	66.453	94.8939	79.3143	96.0556	68.8192	99.5029	68.9958	99.3096	91.0323	91.3509	72.3156	89.0117	102.16	93.3341	64.6853	92.2979
70.0667	96.776	66.5343	94.8942	79.3939	96.0538	68.9055	99.4988	69.0786	99.3087	91.1144	91.3487	72.4022	88.9739	102.246	93.323	64.7683	92.2901
70.1502	96.7676	66.6167	94.8926	79.4773	96.0511	68.9894	99.4943	69.1605	99.3075	91.1989	91.3469	72.4861	88.9356	102.329	93.308	64.8484	92.2822
70.2325	96.7597	66.699	94.8886	79.5624	96.0483	69.0717	99.4903	69.2454	99.3065	91.2831	91.3447	72.5718	88.8982	102.414	93.2928	64.9323	92.2744
70.3183	96.7515	66.7831	94.8855	79.6471	96.0454	69.1558	99.4864	69.3291	99.3056	91.3682	91.3424	72.655	88.8608	102.496	93.2772	65.0136	92.2666
70.3986	96.7434	66.8695	94.8837	79.7277	96.0415	69.2391	99.4819	69.4123	99.3043	91.4507	91.3402	72.7416	88.8241	102.579	93.2601	65.0985	92.2588
70.481	96.7354	66.9534	94.8809	79.8105	96.0383	69.3237	99.4773	69.4963	99.3032	91.5317	91.3378	72.8238	88.788	102.663	93.2409	65.1791	92.2511
70.5649	96.7275	67.0358	94.8774	79.8934	96.0345	69.4048	99.4729	69.58	99.3019	91.6155	91.3353	72.9093	88.7523	102.747	93.2224	65.2637	92.2433
70.6473	96.7193	67.1172	94.8732	79.9782	96.0328	69.4902	99.4686	69.6619	99.3011	91.6983	91.3327	72.9946	88.7165	102.831	93.2049	65.346	92.2358
70.7318	96.7109	67.2007	94.8729	80.0592	96.0296	69.5737	99.4644	69.7453	99.3001	91.7818	91.3302	73.0795	88.6822	102.914	93.1873	65.4296	92.2284
70.8169	96.703	67.2851	94.87	80.1429	96.0279	69.6575	99.4599	69.8295	99.2993	91.8656	91.3275	73.1642	88.6486	102.996	93.1703	65.513	92.2211
70.9003	96.6947	67.3676	94.8671	80.2267	96.0245	69.7422	99.4556	69.9106	99.2982	91.9508	91.325	73.2476	88.6154	103.08	93.1534	65.5967	92.2132
70.9845	96.6866	67.4497	94.864	80.3117	96.0221	69.8234	99.4511	69.9921	99.2972	92.0321	91.3228	73.3336	88.5843	103.164	93.1367	65.6809	92.2055
71.0672	96.6784	67.5351	94.8637	80.3928	96.0195	69.9077	99.4468	70.0765	99.2961	92.1156	91.3204	73.4187	88.5541	103.245	93.1205	65.7625	92.1981
71.1528	96.6702	67.6191	94.8606	80.4763	96.0166	69.9936	99.4424	70.163	99.2949	92.1981	91.3178	73.4995	88.5241	103.33	93.1044	65.8469	92.1907
71.2322	96.662	67.7008	94.8569	80.5598	96.0139	70.0761	99.4377	70.2465	99.2935	92.279	91.3153	73.5834	88.4958	103.411	93.0879	65.9288	92.1833
71.3182	96.6538	67.7851	94.8546	80.6451	96.0108	70.1553	99.4331	70.3276	99.2922	92.3647	91.3131	73.6711	88.4706	103.496	93.0716	66.0121	92.1762
71.4004	96.6456	67.8671	94.8519	80.7282	96.0085	70.2396	99.4288	70.4126	99.291	92.4481	91.3105	73.7573	88.4474	103.58	93.0549	66.0944	92.1687
71.4844	96.6374	67.95	94.8502	80.8112	96.0053	70.3254	99.4245	70.4943	99.2898	92.5326	91.3081	73.8426	88.4274	103.665	93.0387	66.1769	92.1614
71.5683	96.6293	68.0337	94.85	80.8923	96.0027	70.409	99.42	70.5781	99.2889	92.6148	91.3054	73.9276	88.4077	103.747	93.0224	66.2595	92.1535
71.6513	96.6212	68.1169	94.8492	80.978	95.9995	70.4924	99.4152	70.6614	99.2879	92.6973	91.3024	74.0147	88.3851	103.831	93.0063	66.3417	92.1463
71.7345	96.6132	68.2015	94.8477	81.0613	95.997	70.5757	99.4107	70.746	99.287	92.7796	91.2995	74.0999	88.3621	103.915	92.9899	66.425	92.1391
71.8203	96.6049	68.283	94.8474	81.1431	95.9945	70.662	99.406	70.8299	99.2858	92.865	91.297	74.185	88.3407	103.999	92.9731	66.5082	92.1319
71.9022	96.5968	68.3661	94.8478	81.225	95.9925	70.7447	99.4014	70.912	99.2846	92.948	91.2946	74.2723	88.3178	104.081	92.9568	66.592	92.1248
71.9845	96.5885	68.4524	94.8457	81.3095	95.9893	70.829	99.3961	70.9943	99.2834	93.0304	91.292	74.3557	88.2942	104.164	92.9396	66.6729	92.1176
72.068	96.5805	68.533	94.8436	81.3929	95.9869	70.9124	99.3909	71.0797	99.2823	93.1156	91.2892	74.4384	88.2698	104.246	92.9231	66.7557	92.1101
72.1512	96.5723	68.6167	94.8392	81.4766	95.9841	70.9958	99.3859	71.1624	99.2813	93.2011	91.2859	74.5258	88.2469	104.331	92.9065	66.8392	92.1029
72.2362	96.5639	68.7014	94.8372	81.5587	95.9822	71.0795	99.3811	71.2455	99.28	93.2828	91.2833	74.6127	88.2247	104.415	92.8897	66.9211	92.0957
72.3206	96.5558	68.787	94.8328	81.6409	95.9798	71.1625	99.376	71.3279	99.2787	93.3668	91.2799	74.6982	88.2032	104.496	92.8729	67.0048	92.0884
72.4022	96.547	68.8702	94.831	81.7243	95.9773	71.2457	99.3706	71.4113	99.2774	93.4493	91.2772	74.7841	88.183	104.582	92.856	67.0906	92.081
72.4844	96.5392	68.9504	94.8261	81.8092	95.9747	71.3307	99.3654	71.4951	99.2763	93.5337	91.2745	74.8695	88.1627	104.663	92.839	67.1697	92.0736
72.5689	96.5314	69.0353	94.8211	81.8909	95.9719	71.4149	99.3604	71.5811	99.2753	93.616	91.2714	74.9534	88.1422	104.747	92.8215	67.2528	92.0667
72.6505	96.5231	69.1172	94.818	81.9747	95.97	71.4986	99.3555	71.6643	99.2743	93.7024	91.2686	75.0375	88.1231	104.829	92.8044	67.3368	92.0599
72.7335	96.5149	69.2021	94.8133	82.0569	95.9671	71.5795	99.3501	71.7483	99.273	93.7808	91.2659	75.1239	88.103	104.912	92.7874	67.4201	92.053
72.8172	96.5065	69.285	94.8117	82.1416	95.9647	71.6658	99.3448	71.829	99.2717	93.8656	91.2628	75.2074	88.0828	104.994	92.77	67.5049	92.0456
72.9018	96.4983	69.3684	94.8111	82.2243	95.9623	71.7487	99.3399	71.9117	99.2704	93.949	91.2602	75.2924	88.0633	105.08	92.7532	67.5887	92.0384
72.986	96.4899	69.4525	94.8101	82.3056	95.9593	71.8299	99.3347	71.9967	99.2689	94.0314	91.2573	75.3789	88.0447	105.162	92.7356	67.6669	92.0315
73.0645	96.4817	69.5345	94.8092	82.3904	95.957	71.9109	99.3294	72.0819	99.2676	94.1159	91.2543	75.4596	88.0251	105.247	92.7184	67.7501	92.0246
73.1481	96.4736	69.6202	94.808	82.4758	95.9542	71.9981	99.3241	72.1653	99.2665	94.1986	91.2508	75.5483	88.0059	105.331	92.7006	67.8334	92.0176
73.2295	96.4654	69.701	94.8049	82.5582	95.952	72.082	99.3187	72.2473	99.2648	94.2819	91.2475	75.6356	87.9865	105.413	92.6831	67.9167	92.011
73.3149	96.4569	69.7843	94.8035	82.6413	95.9489	72.1659	99.3133	72.3291	99.2632	94.3658	91.2442	75.7213	87.9673	105.497	92.6652	68.001	92.004
73.3983	96.4486	69.8687	94.7999	82.7264	95.9468	72.2509	99.3079	72.4159	99.262	94.4476	91.2413	75.8072	87.9477	105.581	92.6476	68.0838	91.9971
73.4796	96.4402	69.9531	94.7976	82.8071	95.9447	72.3335	99.3022	72.4956	99.2611	94.5341	91.238	75.8874	87.9277	105.661	92.6301	68.1664	91.9902
73.5655	96.4321	70.0376	94.7975	82.8901	95.9422	72.4152	99.297	72.5802	99.2599	94.6187	91.2352	75.9717	87.9079	105.746	92.6121	68.2489	91.9832
73.6478	96.4243	70.1213	94.7955	82.9735	95.9399	72.5	99.2916	72.6635	99.2588	94.702	91.2321	76.057	87.8883	105.829	92.5941	68.3312	91.976
73.7327	96.4159	70.205	94.7949	83.0591	95.9372	72.5828	99.2859	72.7453	99.2574	94.7849	91.2288	76.1458	87.8686	105.91	92.5762	68.4136	91.969
73.8151	96.4079	70.2875	94.7947	83.1399	95.9352	72.6666	99.28	72.8323	99.2559	94.867	91.2257	76.2306	87.8487	105.993	92.5583	68.4972	91.9618
73.9007	96.3995	70.3701	94.7948	83.2256	95.9325	72.7489	99.2745	72.9108	99.2543	94.9484	91.2224	76.3145	87.8296	106.078	92.5404	68.5805	91.9552
73.9829	96.3913	70.4526	94.7917	83.3114	95.9303	72.8314	99.269	72.9966	99.2526	95.0333	91.2192	76.399	87.8098	106.161	92.5221	68.6636	91.9484
74.0629	96.3829	70.537	94.7902	83.3918	95.9279	72.9168	99.2633	73.0811	99.2515	95.1181	91.2158	76.4851	87.7896	106.243	92.5032	68.7445	91.9415
74.1467	96.3747	70.6205	94.7889	83.475	95.9256	72.999	99.2573	73.1632	99.2502	95.2024	91.2124	76.5701	87.7693	106.327	92.4849	68.8268	91.9349
74.2315	96.3665	70.705	94.7868	83.5588	95.9227	73.0828	99.2515	73.2468	99.2487	95.2835	91.2093	76.6539	87.7486	106.412	92.4667	68.9101	91.9283
74.3167	96.3586	70.7881	94.7828	83.638	95.92	73.1669	99.2458	73.3312	99.2476	95.3677	91.2061	76.7367	87.7279	106.492	92.4477	68.9936	91.9213
74.3988	96.3505	70.8707	94.7799	83.7233	95.9175	73.2503	99.24	73.4154	99.2462	95.4535	91.2027	76.8228	87.7072	106.577	92.4292	69.0794	91.9144
74.482	96.3424	70.9522	94.7795	83.8085	95.9149	73.3333	99.2345	73.5021	99.245	95.5318	91.1994	76.9051	87.686	106.663	92.4105	69.1632	91.9078
74.5642	96.334	71.0343	94.7772	83.8895	95.913	73.4181	99.2287	73.5828	99.2438	95.6185	91.1955	76.9895	87.666	106.746	92.3917	69.2438	91.9014
74.6469	96.3257	71.1168	94.7761	83.9724	95.91	73.4995	99.2229	73.6638	99.2425	95.7002	91.1921	77.0754	87.6453	106.827	92.3731	69.3274	91.8949
74.7322	96.3174	71.2007	94.7732	84.0578	95.9081	73.5834	99.2171	73.7449	99.241	95.7829	91.1889	77.1605	87.6257	106.909	92.3544	69.4091	91.8883
74.8118	96.3092	71.2846	94.7683	84.1427	95.906	73.665	99.2112	73.831	99.2394	95.866	91.1857	77.2427	87.6047	106.995	92.3363	69.493	91.8818
74.8983	96.301	71.3689	94.7644	84.2268	95.9044	73.7504	99.2053	73.9145	99.2381	95.9493	91.1817	77.3274	87.5835	107.078	92.317	69.5763	91.8752
74.9784	96.2927	71.4508	94.7668	84.3081	95.9023	73.8323	99.1992	74.0015	99.2368	96.0345	91.1782	77.4117	87.5631	107.16	92.2979	69.6607	91.8686
75.0638	96.2842	71.5343	94.7677	84.3932	95.9005	73.9163	99.1931	74.0839	99.2352	96.1175	91.1744	77.4942	87.5413	107.245	92.2782	69.7409	91.8621
75.1466	96.276	71.6182	94.7666	84.4768	95.8982	74.0002	99.1869	74.1649	99.234	96.2028	91.171	77.5806	87.5204	107.328	92.2584	69.8246	91.8558
75.2303	96.2678	71.7015	94.7665	84.5584	95.8962	74.0839	99.1806	74.2501	99.2323	96.2844	91.1672	77.6655	87.499	107.412	92.2392	69.9075	91.8493
75.3141	96.2591	71.7844	94.7648	84.6428	95.8939	74.1679	99.1744	74.3312	99.2308	96.367	91.1632	77.7481	87.4769	107.495	92.2197	69.9918	91.8428
75.4007	96.2505	71.8673	94.7624	84.7258	95.8925	74.2506	99.1683	74.4161	99.2292	96.4494	91.1596	77.8328	87.4557	107.579	92.2003	70.0739	91.8361
75.4813	96.2423	71.9509	94.7595	84.8112	95.8894	74.337	99.1625	74.4984	99.2277	96.5332	91.1556	77.9158	87.4341	107.664	92.1809	70.1584	91.8294
75.5653	96.2343	72.032	94.7599	84.8923	95.8875	74.4208	99.1559	74.5814	99.2264	96.6191	91.1518	77.9984	87.412	107.746	92.1615	70.2414	91.8231
75.6487	96.2261	72.1195	94.7606	84.9739	95.8857	74.5026	99.1499	74.6662	99.2249	96.7022	91.1482	78.0836	87.3899	107.828	92.1416	70.3237	91.8168
75.7329	96.2177	72.2014	94.7564	85.0588	95.8838	74.5854	99.1434	74.7525	99.2233	96.7849	91.1439	78.1683	87.3689	107.91	92.1215	70.4056	91.8106
75.816	96.2094	72.2847	94.7516	85.1431	95.8816	74.6679	99.1369	74.8328	99.2219	96.8678	91.1401	78.2535	87.3465	107.996	92.102	70.4889	91.804
75.9005	96.2008	72.3678	94.7484	85.2242	95.8791	74.7503	99.1303	74.9193	99.2203	96.9512	91.1361	78.3353	87.3248	108.08	92.082	70.5712	91.7973
75.9826	96.1925	72.451	94.7461	85.3088	95.8763	74.8364	99.124	75.0023	99.219	97.0363	91.1321	78.4203	87.3027	108.162	92.062	70.657	91.7907
76.0663	96.1839	72.5341	94.7439	85.3915	95.8752	74.9179	99.1181	75.0844	99.2174	97.1171	91.1278	78.5027	87.2811	108.245	92.0422	70.739	91.7842
76.1513	96.1755	72.6162	94.7403	85.4764	95.8728	75.0039	99.1119	75.1677	99.2157	97.2008	91.1236	78.5852	87.2587	108.329	92.0219	70.8209	91.7777
76.2352	96.1675	72.701	94.7396	85.5589	95.8709	75.0864	99.1051	75.2512	99.2142	97.2833	91.1197	78.6711	87.2363	108.412	92.0017	70.905	91.7714
76.3163	96.1593	72.7848	94.7376	85.6445	95.8687	75.1698	99.0985	75.3347	99.2124	97.3653	91.1158	78.7538	87.2138	108.493	91.9814	70.9872	91.765
76.4015	96.1512	72.8673	94.7348	85.7257	95.8666	75.2541	99.0919	75.418	99.2107	97.4539	91.1117	78.8394	87.1912	108.576	91.9614	71.0681	91.7586
76.4872	96.1433	72.9504	94.7312	85.8071	95.8628	75.337	99.0855	75.501	99.209	97.5352	91.1077	78.9221	87.1686	108.663	91.9407	71.1512	91.7522
76.5682	96.1348	73.0342	94.7272	85.892	95.8604	75.4195	99.0791	75.5885	99.2074	97.6196	91.1038	79.0042	87.1456	108.743	91.9199	71.2314	91.7462
76.6506	96.1264	73.1157	94.7261	85.9751	95.8588	75.5035	99.0722	75.6718	99.206	97.7021	91.0996	79.0902	87.1225	108.829	91.8993	71.3171	91.7399
76.7318	96.1181	73.2015	94.7254	86.0579	95.8574	75.5863	99.0654	75.7528	99.2041	97.7852	91.0953	79.1737	87.0999	108.91	91.8784	71.3989	91.7334
76.818	96.1097	73.2849	94.7241	86.1405	95.8554	75.6713	99.0588	75.834	99.2025	97.8682	91.0907	79.2532	87.0764	108.995	91.8575	71.48	91.7272
76.9019	96.1013	73.3665	94.7219	86.2246	95.8532	75.7544	99.0522	75.9189	99.2009	97.9511	91.0858	79.3361	87.0538	109.075	91.8365	71.5639	91.7214
76.9854	96.0928	73.4481	94.723	86.3082	95.8516	75.8394	99.0454	76.0032	99.1994	98.0333	91.0811	79.4196	87.0307	109.159	91.8159	71.6489	91.7148
77.0686	96.0849	73.5319	94.7242	86.3905	95.8492	75.9212	99.0384	76.0886	99.1978	98.1193	91.0767	79.5052	87.0075	109.242	91.7948	71.732	91.7085
77.1517	96.0767	73.6163	94.7212	86.4759	95.8474	76.0071	99.0313	76.1716	99.1962	98.2011	91.0722	79.5867	86.984	109.325	91.7732	71.8129	91.7026
77.2345	96.0687	73.7024	94.7214	86.558	95.8454	76.0902	99.0242	76.2539	99.1947	98.2839	91.0673	79.6707	86.9609	109.409	91.7517	71.8963	91.6963
77.3154	96.0609	73.7858	94.7231	86.6397	95.8427	76.1707	99.0173	76.3364	99.1928	98.3673	91.0627	79.7524	86.9383	109.495	91.7303	71.9772	91.6899
77.4	96.0525	73.8705	94.7241	86.7244	95.8414	76.2563	99.0099	76.4224	99.1909	98.4481	91.0579	79.8351	86.9148	109.579	91.7088	72.0616	91.6837
77.4863	96.0444	73.9539	94.7258	86.8092	95.8394	76.3387	99.0029	76.5048	99.1892	98.5347	91.0534	79.9173	86.8907	109.661	91.6877	72.1436	91.6773
77.5716	96.036	74.0349	94.7263	86.8909	95.8375	76.4212	98.9961	76.5884	99.1873	98.6181	91.0484	80.0002	86.867	109.743	91.666	72.2292	91.6711
77.6524	96.0279	74.12	94.7265	86.9761	95.8361	76.5033	98.9891	76.6712	99.1856	98.7022	91.0435	80.0851	86.8436	109.831	91.6439	72.3106	91.6649
77.7357	96.0197	74.2032	94.7254	87.0578	95.8343	76.5875	98.9818	76.7539	99.1836	98.7848	91.0389	80.1663	86.82	109.912	91.6215	72.3946	91.6589
77.8186	96.0113	74.285	94.7251	87.1401	95.8323	76.67	98.9748	76.8393	99.1818	98.8688	91.034	80.2496	86.796	109.996	91.5997	72.4775	91.653
77.9025	96.0027	74.3706	94.7256	87.2244	95.8298	76.7536	98.9674	76.9222	99.1799	98.9532	91.029	80.3311	86.7729	110.077	91.578	72.5602	91.647
77.9841	95.9948	74.4534	94.7216	87.3119	95.8286	76.837	98.96	77.007	99.1784	99.0359	91.0237	80.4159	86.7492	110.162	91.5564	72.643	91.6408
78.0675	95.9862	74.5378	94.7186	87.3928	95.8272	76.9198	98.9525	77.0891	99.1763	99.1152	91.0188	80.4994	86.7249	110.243	91.534	72.7261	91.6344
78.1528	95.978	74.6202	94.7151	87.478	95.8248	77.0025	98.9453	77.1729	99.1746	99.2036	91.0141	80.5832	86.7008	110.326	91.5114	72.8085	91.6283
78.2356	95.9695	74.7056	94.7106	87.5575	95.8236	77.088	98.938	77.2547	99.1727	99.2859	91.0093	80.6649	86.6762	110.412	91.4892	72.8922	91.6225
78.319	95.9613	74.7876	94.7103	87.6421	95.8224	77.1728	98.9305	77.3403	99.171	99.367	91.0039	80.7443	86.6514	110.494	91.4668	72.9745	91.6164
78.4034	95.9533	74.8713	94.709	87.7222	95.821	77.2518	98.9228	77.4219	99.1693	99.4483	90.9982	80.8313	86.6261	110.577	91.4442	73.0596	91.6107
78.4879	95.9447	74.9528	94.7045	87.8088	95.8196	77.335	98.9155	77.5055	99.1675	99.5341	90.9932	80.9132	86.6013	110.66	91.4221	73.1417	91.6044
78.5695	95.9363	75.037	94.7023	87.8908	95.8173	77.4187	98.9077	77.5906	99.1656	99.6182	90.9881	80.9958	86.5766	110.742	91.3995	73.2267	91.5986
78.6498	95.9283	75.1178	94.6976	87.9734	95.8157	77.5039	98.9001	77.6726	99.1636	99.7022	90.9828	81.0771	86.5522	110.827	91.3767	73.3102	91.593
78.7372	95.92	75.2022	94.6977	88.0574	95.815	77.588	98.8927	77.7576	99.1616	99.7882	90.9775	81.1598	86.5273	110.909	91.3537	73.3946	91.5866
78.8213	95.9117	75.2863	94.6974	88.1423	95.813	77.6727	98.885	77.8405	99.1598	99.8728	90.9718	81.2421	86.5025	110.994	91.3307	73.4755	91.5805
78.905	95.9036	75.3709	94.6957	88.2245	95.8103	77.7553	98.877	77.9236	99.1578	99.9523	90.9659	81.3248	86.4775	111.079	91.3075	73.5576	91.5745
78.9874	95.8962	75.4542	94.6954	88.3059	95.8087	77.8377	98.8695	78.0075	99.1556	100.035	90.96	81.406	86.4528	111.16	91.2844	73.6423	91.5684
79.0701	95.8885	75.5387	94.6964	88.3906	95.807	77.9209	98.8616	78.0913	99.1537	100.121	90.9541	81.4898	86.4278	111.245	91.2611	73.7254	91.5624
79.1544	95.8802	75.621	94.6962	88.4745	95.8047	78.0045	98.8537	78.1732	99.1521	100.204	90.9483	81.5759	86.4025	111.327	91.2378	73.8079	91.5566
79.2375	95.8718	75.704	94.6967	88.5585	95.8024	78.0882	98.8458	78.2589	99.1502	100.286	90.9425	81.6582	86.3767	111.411	91.2143	73.8927	91.551
79.3203	95.8636	75.7863	94.6947	88.642	95.8002	78.1719	98.8379	78.3408	99.1481	100.368	90.9364	81.7411	86.3508	111.494	91.191	73.9778	91.5448
79.4042	95.8556	75.8727	94.6933	88.7248	95.7981	78.2541	98.8301	78.4266	99.146	100.45	90.9306	81.8234	86.3246	111.576	91.1673	74.0597	91.5389
79.4879	95.8474	75.9544	94.6929	88.8073	95.7966	78.3369	98.8216	78.5121	99.1441	100.534	90.9245	81.902	86.2989	111.66	91.1432	74.1424	91.533
79.5702	95.8392	76.0388	94.6918	88.8916	95.7945	78.4196	98.8137	78.5951	99.1422	100.617	90.9186	81.9862	86.2724	111.745	91.1192	74.2289	91.5274
79.6536	95.8302	76.1189	94.6897	88.9739	95.7932	78.501	98.8058	78.675	99.1403	100.703	90.9124	82.0666	86.2469	111.826	91.0952	74.3102	91.5216
79.7357	95.8216	76.2062	94.6861	89.0575	95.7913	78.5864	98.7976	78.7599	99.1383	100.786	90.906	82.1501	86.2213	111.909	91.0713	74.3911	91.5156
79.8187	95.8133	76.2902	94.684	89.1398	95.7901	78.6691	98.7893	78.8418	99.1362	100.869	90.8999	82.232	86.1954	111.992	91.0469	74.4752	91.5101
79.9022	95.8049	76.3727	94.683	89.2223	95.7895	78.7527	98.7812	78.9267	99.1339	100.954	90.8938	82.314	86.1694	112.075	91.0232	74.5618	91.5042
79.9837	95.796	76.4589	94.6826	89.3056	95.7881	78.8333	98.7728	79.01	99.132	101.034	90.8867	82.3998	86.1424	112.161	90.9996	74.6435	91.498
80.0682	95.788	76.5402	94.6807	89.3918	95.7867	78.9165	98.7646	79.0943	99.1302	101.117	90.8802	82.4801	86.1154	112.245	90.9752	74.7268	91.4921
80.1511	95.7801	76.6224	94.6786	89.4743	95.785	79.0032	98.7564	79.179	99.1279	101.203	90.8736	82.5623	86.0888	112.324	90.951	74.8071	91.4864
80.236	95.772	76.7077	94.6748	89.5559	95.7841	79.0865	98.7481	79.2608	99.1258	101.286	90.8671	82.6454	86.0619	112.409	90.9263	74.8899	91.4807
80.3184	95.7642	76.7899	94.6728	89.6378	95.7826	79.1692	98.7393	79.3441	99.1236	101.37	90.8607	82.7255	86.0352	112.491	90.9012	74.9749	91.4747
80.4019	95.7562	76.8699	94.6719	89.7213	95.7821	79.2519	98.731	79.4285	99.1213	101.453	90.8542	82.8119	86.0083	112.573	90.8763	75.0602	91.4693
80.4859	95.7484	76.9551	94.6712	89.8081	95.7805	79.3344	98.7221	79.5108	99.1192	101.537	90.8475	82.8966	85.9812	112.658	90.8513	75.1427	91.4633
80.5699	95.7405	77.037	94.669	89.889	95.778	79.4189	98.7135	79.5923	99.117	101.621	90.8399	82.976	85.9551	112.741	90.8264	75.2239	91.4576
80.6536	95.7328	77.1203	94.6668	89.973	95.7753	79.5026	98.7048	79.677	99.115	101.704	90.8325	83.0563	85.9278	112.826	90.8011	75.3059	91.452
80.7372	95.7255	77.2045	94.6663	90.0589	95.7739	79.5854	98.6965	79.7618	99.1129	101.787	90.8256	83.1399	85.9004	112.909	90.7759	75.3897	91.4464
80.8211	95.718	77.2887	94.667	90.141	95.7722	79.6694	98.6879	79.847	99.1107	101.868	90.8179	83.2224	85.8728	112.994	90.7504	75.4732	91.4405
80.9022	95.7102	77.3737	94.6658	90.2219	95.7703	79.7523	98.6788	79.9292	99.1085	101.952	90.8107	83.3066	85.8443	113.077	90.725	75.5573	91.4349
80.987	95.7026	77.4568	94.6668	90.3051	95.7689	79.8343	98.6697	80.0119	99.1061	102.035	90.8032	83.3889	85.8165	113.159	90.6995	75.6427	91.4289
81.0696	95.6949	77.5374	94.6676	90.3887	95.7675	79.9171	98.6608	80.0941	99.1042	102.118	90.7955	83.4723	85.7887	113.244	90.6737	75.7261	91.4231
81.1528	95.687	77.6221	94.6677	90.4731	95.767	80.0008	98.6524	80.1768	99.1017	102.205	90.7878	83.5569	85.7601	113.326	90.6481	75.81	91.4176
81.2375	95.6787	77.7048	94.6687	90.5566	95.7664	80.0842	98.6437	80.2601	99.0993	102.287	90.7801	83.6368	85.7326	113.408	90.6223	75.8908	91.4115
81.324	95.6708	77.79	94.6659	90.6406	95.7652	80.1691	98.6349	80.343	99.0973	102.371	90.7722	83.7172	85.7045	113.494	90.5961	75.9732	91.4058
81.4034	95.6621	77.8706	94.6642	90.7203	95.7637	80.2492	98.626	80.4264	99.095	102.453	90.7647	83.7979	85.6755	113.576	90.5705	76.0582	91.4
81.4898	95.6545	77.9539	94.6637	90.8083	95.7621	80.334	98.6171	80.5125	99.0931	102.536	90.757	83.8814	85.6469	113.66	90.5444	76.1404	91.3945
81.5739	95.647	78.0379	94.6651	90.889	95.7605	80.4205	98.608	80.5953	99.0907	102.622	90.749	83.9635	85.6181	113.744	90.5183	76.2228	91.3886
81.6562	95.6393	78.1218	94.6651	90.9716	95.7588	80.5044	98.5986	80.6787	99.0881	102.703	90.7409	84.0469	85.5895	113.828	90.4921	76.3077	91.3831
81.7441	95.632	78.206	94.6628	91.0549	95.757	80.5874	98.5895	80.761	99.0861	102.784	90.7325	84.1301	85.561	113.908	90.466	76.3913	91.3775
81.8245	95.624	78.2888	94.6612	91.1387	95.7553	80.6709	98.5799	80.8438	99.0837	102.869	90.7238	84.2133	85.5319	113.992	90.4393	76.4748	91.3717
81.905	95.616	78.3728	94.6632	91.2237	95.7542	80.751	98.5703	80.9305	99.0811	102.955	90.7154	84.2944	85.5031	114.077	90.4127	76.5568	91.3658
81.9894	95.6081	78.4552	94.6618	91.306	95.7534	80.8377	98.5609	81.0129	99.0788	103.039	90.707	84.3762	85.4745	114.16	90.3858	76.6423	91.3603
82.0758	95.6012	78.5398	94.6594	91.386	95.7521	80.9212	98.5517	81.0985	99.0765	103.121	90.698	84.4587	85.4448	114.242	90.3588	76.7237	91.3543
82.1575	95.5938	78.6197	94.6599	91.4715	95.7514	81.0044	98.5422	81.1812	99.0741	103.206	90.6896	84.5424	85.4154	114.327	90.3315	76.8074	91.3485
82.2428	95.5863	78.7039	94.6616	91.5557	95.7495	81.0868	98.5327	81.2661	99.0718	103.29	90.6809	84.6249	85.3859	114.411	90.3045	76.8917	91.3432
82.3247	95.5783	78.7901	94.6637	91.6395	95.7482	81.1687	98.5234	81.3496	99.0693	103.373	90.6718	84.709	85.3563	114.494	90.2779	76.9756	91.3376
82.411	95.5707	78.8749	94.6643	91.7233	95.7469	81.2514	98.5138	81.4315	99.067	103.454	90.6628	84.7902	85.3259	114.575	90.2504	77.0613	91.332
82.489	95.5632	78.9581	94.6641	91.8066	95.7456	81.3357	98.504	81.5154	99.0646	103.538	90.6535	84.8726	85.2965	114.661	90.223	77.1422	91.3265
82.5747	95.5541	79.0383	94.6646	91.8903	95.7442	81.418	98.4943	81.5992	99.062	103.622	90.6442	84.9553	85.2672	114.743	90.1955	77.2232	91.3205
82.6569	95.5444	79.1203	94.6666	91.9716	95.7423	81.5029	98.4848	81.6807	99.0593	103.703	90.6346	85.0374	85.2371	114.83	90.168	77.3064	91.3148
82.7408	95.5341	79.2051	94.6646	92.0538	95.7412	81.5846	98.4751	81.7635	99.057	103.789	90.6247	85.1245	85.2067	114.91	90.1402	77.3908	91.3091
82.822	95.5244	79.2894	94.6641	92.1377	95.7396	81.6686	98.4653	81.8477	99.0546	103.872	90.6149	85.2035	85.1763	114.995	90.1124	77.4728	91.3037
82.9034	95.516	79.3736	94.6628	92.2227	95.7398	81.7539	98.455	81.9335	99.0521	103.954	90.605	85.287	85.1451	115.076	90.084	77.5561	91.2983
82.9868	95.5082	79.456	94.6603	92.3067	95.7389	81.8359	98.4451	82.0168	99.0494	104.039	90.5949	85.3695	85.1144	115.158	90.0561	77.6406	91.2929
83.07	95.4992	79.5416	94.6581	92.3904	95.737	81.9197	98.4353	82.0973	99.0467	104.12	90.5847	85.4526	85.0841	115.244	90.0279	77.7243	91.2873
83.1535	95.4908	79.6233	94.6579	92.4722	95.7354	82.0041	98.4254	82.1833	99.0439	104.204	90.5744	85.5348	85.0526	115.326	89.9999	77.8097	91.2819
83.2404	95.4833	79.7073	94.655	92.5552	95.7339	82.0883	98.4153	82.2643	99.0411	104.288	90.5639	85.6172	85.0219	115.409	89.9714	77.8885	91.2762
83.3212	95.477	79.7879	94.6535	92.6384	95.7325	82.1693	98.4049	82.35	99.0385	104.369	90.5534	85.7002	84.9911	115.493	89.9429	77.9743	91.2704
83.4066	95.471	79.8721	94.6515	92.7225	95.7317	82.2536	98.3949	82.4334	99.0361	104.453	90.5425	85.7824	84.9596	115.577	89.9142	78.0571	91.2649
83.4887	95.4647	79.9544	94.6493	92.8054	95.7312	82.3359	98.3847	82.5164	99.0337	104.536	90.532	85.8619	84.928	115.659	89.8856	78.1393	91.2593
83.5725	95.4555	80.0387	94.6478	92.8879	95.73	82.4214	98.3746	82.6021	99.0307	104.619	90.5205	85.9492	84.8965	115.743	89.8566	78.225	91.2536
83.6559	95.4463	80.123	94.6464	92.9725	95.7292	82.5053	98.3641	82.6833	99.028	104.703	90.5095	86.0304	84.8648	115.826	89.8278	78.3061	91.2481
83.7349	95.437	80.2073	94.6441	93.0561	95.7275	82.586	98.3534	82.7673	99.0251	104.786	90.4983	86.1124	84.8332	115.909	89.7991	78.3898	91.2429
83.8201	95.4264	80.2909	94.6412	93.1392	95.7268	82.6709	98.3427	82.8496	99.0224	104.87	90.4872	86.1963	84.8009	115.994	89.7698	78.4708	91.2374
83.9033	95.4165	80.3729	94.6397	93.2244	95.7254	82.7539	98.3319	82.9338	99.0198	104.95	90.4751	86.2809	84.7685	116.078	89.7401	78.5574	91.2319
83.9886	95.4067	80.455	94.6397	93.3066	95.7238	82.8393	98.3212	83.0166	99.0172	105.035	90.4633	86.3634	84.737	116.158	89.7106	78.6411	91.2263
84.0709	95.3991	80.5405	94.6402	93.39	95.7232	82.9235	98.3105	83.0991	99.0144	105.118	90.4513	86.4455	84.7052	116.244	89.681	78.7261	91.2208
84.1547	95.3908	80.6223	94.6403	93.4733	95.7215	83.0047	98.2995	83.1845	99.0117	105.202	90.4395	86.5285	84.673	116.324	89.6512	78.8084	91.2156
84.2363	95.3826	80.7059	94.6408	93.5528	95.7203	83.0886	98.2884	83.2666	99.0089	105.285	90.4274	86.6118	84.6401	116.41	89.6217	78.8944	91.2101
84.3212	95.3749	80.7893	94.639	93.6374	95.7193	83.1734	98.2777	83.3494	99.006	105.369	90.4149	86.6954	84.6082	116.492	89.5912	78.9745	91.2046
84.4036	95.3691	80.8709	94.6342	93.7228	95.7186	83.2553	98.2664	83.4326	99.003	105.452	90.4022	86.7776	84.5756	116.577	89.5614	79.0566	91.1996
84.4868	95.3636	80.9549	94.6315	93.8063	95.7174	83.3401	98.2553	83.5168	98.9999	105.536	90.3893	86.8605	84.5426	116.658	89.5319	79.1399	91.1941
84.5709	95.3566	81.0381	94.6326	93.8876	95.7163	83.4243	98.2439	83.5993	98.9971	105.617	90.3768	86.9411	84.5089	116.74	89.502	79.2232	91.1885
84.6526	95.3491	81.121	94.6317	93.9697	95.716	83.5037	98.2327	83.6836	98.9943	105.702	90.3636	87.0239	84.4763	116.824	89.4722	79.305	91.183
84.7365	95.3412	81.2049	94.6283	94.0523	95.7147	83.5885	98.2209	83.7658	98.9915	105.783	90.3505	87.1056	84.4427	116.907	89.4418	79.3873	91.1775
84.8168	95.3331	81.2899	94.6264	94.1387	95.7132	83.674	98.2097	83.8484	98.9887	105.865	90.3367	87.1871	84.4095	116.992	89.4112	79.4729	91.172
84.9019	95.3263	81.3718	94.6278	94.2201	95.7123	83.7551	98.1985	83.9352	98.986	105.95	90.323	87.2719	84.3754	117.075	89.3812	79.5566	91.1665
84.9871	95.3198	81.4579	94.6299	94.3039	95.7112	83.8395	98.1869	84.0172	98.9831	106.032	90.3092	87.3542	84.3419	117.158	89.3501	79.6386	91.1608
85.0709	95.3127	81.5392	94.6289	94.3864	95.7104	83.9237	98.1753	84.1021	98.9799	106.117	90.295	87.4372	84.3085	117.239	89.3185	79.7231	91.1553
85.1542	95.3043	81.6199	94.6285	94.4697	95.7099	84.0074	98.1637	84.1876	98.9773	106.199	90.2803	87.5187	84.2745	117.322	89.2876	79.8077	91.1502
85.2337	95.2949	81.7045	94.6269	94.5533	95.7086	84.0911	98.1522	84.2689	98.9741	106.281	90.2661	87.6023	84.2398	117.405	89.2566	79.8884	91.1442
85.3184	95.2865	81.7865	94.6261	94.6393	95.7075	84.1746	98.1408	84.3523	98.971	106.364	90.2517	87.6868	84.2045	117.487	89.2254	79.9702	91.1388
85.402	95.2779	81.8693	94.6255	94.7228	95.7061	84.2561	98.1292	84.4379	98.968	106.448	90.2368	87.7685	84.1698	117.574	89.194	80.0555	91.1332
85.4826	95.27	81.9505	94.6259	94.8053	95.7046	84.3367	98.1171	84.521	98.965	106.532	90.2218	87.8496	84.1353	117.656	89.1626	80.1374	91.128
85.567	95.263	82.0328	94.6271	94.8888	95.7032	84.4196	98.1054	84.603	98.9619	106.615	90.2064	87.933	84.1007	117.74	89.1312	80.2211	91.1227
85.65	95.2567	82.1137	94.6261	94.9726	95.7023	84.5048	98.0932	84.6873	98.9589	106.7	90.1904	88.0172	84.0659	117.822	89.0993	80.3062	91.1175
85.7341	95.2503	82.1975	94.6225	95.0567	95.7015	84.5862	98.0811	84.7678	98.9561	106.781	90.1751	88.1002	84.0306	117.906	89.0671	80.3893	91.1118
85.8182	95.2434	82.2809	94.6231	95.1402	95.7012	84.6702	98.0692	84.8512	98.9529	106.865	90.1591	88.1846	83.9956	117.99	89.0345	80.4706	91.1062
85.9006	95.2352	82.3633	94.6263	95.2234	95.6999	84.7564	98.0574	84.9346	98.9499	106.948	90.1432	88.2675	83.96	118.072	89.0027	80.5554	91.1007
85.9837	95.2269	82.4462	94.6281	95.3052	95.6988	84.8424	98.0455	85.0186	98.9469	107.03	90.1268	88.3488	83.9239	118.154	88.9702	80.6369	91.0953
86.0682	95.2177	82.5293	94.6267	95.3862	95.6972	84.9236	98.0334	85.1013	98.9435	107.117	90.1105	88.4303	83.8879	118.239	88.9379	80.7194	91.09
86.1492	95.2083	82.614	94.6239	95.4694	95.6958	85.0062	98.0209	85.1837	98.9403	107.199	90.0935	88.5151	83.8525	118.325	88.9052	80.8023	91.0847
86.2314	95.2006	82.6959	94.6239	95.5548	95.6938	85.0892	98.0088	85.264	98.9371	107.282	90.0764	88.5963	83.8161	118.406	88.8725	80.8872	91.0793
86.3146	95.1937	82.7788	94.6241	95.6354	95.6919	85.1719	97.9966	85.3487	98.934	107.365	90.0588	88.6776	83.7802	118.489	88.8402	80.9702	91.0739
86.3981	95.1859	82.8614	94.6249	95.7199	95.6905	85.2559	97.9841	85.4346	98.9305	107.447	90.0411	88.7645	83.7437	118.571	88.8072	81.0522	91.0685
86.4814	95.1782	82.9445	94.622	95.8024	95.69	85.3381	97.9715	85.5172	98.9271	107.531	90.0228	88.8432	83.7069	118.654	88.7742	81.1389	91.0627
86.5657	95.1705	83.0308	94.6214	95.8864	95.6882	85.422	97.959	85.6012	98.9241	107.615	90.0046	88.9289	83.6702	118.737	88.7408	81.2216	91.0572
86.6501	95.1625	83.1116	94.6195	95.9668	95.6872	85.5056	97.9462	85.6814	98.9209	107.698	89.9865	89.0102	83.6336	118.824	88.7077	81.3049	91.0517
86.7306	95.1542	83.1958	94.6173	96.0508	95.6848	85.5876	97.9338	85.7669	98.9176	107.78	89.9674	89.0936	83.5968	118.906	88.6744	81.3884	91.0465
86.8175	95.1472	83.2783	94.6176	96.1354	95.6828	85.6736	97.921	85.8516	98.9144	107.864	89.9481	89.1762	83.5603	118.992	88.6407	81.4734	91.0413
86.8955	95.1406	83.3613	94.6165	96.221	95.6814	85.7567	97.9082	85.9354	98.911	107.948	89.929	89.259	83.5229	119.074	88.6065	81.5548	91.036
86.9795	95.1342	83.4442	94.6154	96.3054	95.6796	85.8389	97.8953	86.019	98.9077	108.028	89.9093	89.3418	83.4842	119.156	88.5729	81.6395	91.0309
87.0636	95.127	83.5263	94.6168	96.3877	95.6791	85.9218	97.8825	86.0992	98.9043	108.111	89.8898	89.4256	83.4469	119.24	88.5387	81.7208	91.0253
87.1477	95.1201	83.6096	94.6158	96.4719	95.6784	86.0054	97.8691	86.1837	98.9008	108.195	89.8695	89.5087	83.4086	119.326	88.5052	81.8037	91.0201
87.2322	95.1129	83.6954	94.6159	96.5533	95.6778	86.0892	97.8558	86.2686	98.8975	108.277	89.8487	89.5918	83.371	119.409	88.4716	81.8868	91.0148
87.313	95.1061	83.7763	94.6125	96.6359	95.6775	86.1734	97.8425	86.3533	98.8942	108.362	89.8279	89.6734	83.3329	119.49	88.4366	81.9679	91.0093
87.3971	95.0992	83.8606	94.6121	96.7148	95.6767	86.2558	97.8294	86.4361	98.8913	108.445	89.8069	89.7575	83.2943	119.573	88.4018	82.0545	91.0035
87.4824	95.0922	83.9431	94.6107	96.8014	95.6757	86.3397	97.8164	86.5195	98.8873	108.527	89.7856	89.8414	83.2559	119.656	88.3672	82.138	90.9983
87.5653	95.0849	84.0264	94.6109	96.8853	95.6741	86.4222	97.803	86.6038	98.8837	108.611	89.7643	89.9232	83.218	119.739	88.3325	82.2207	90.9932
87.6462	95.0779	84.1121	94.6107	96.9699	95.6727	86.5064	97.7897	86.6858	98.8801	108.692	89.7426	90.0078	83.1792	119.822	88.2976	82.3044	90.9878
87.7283	95.0701	84.1932	94.6096	97.051	95.6715	86.5889	97.7764	86.7713	98.8766	108.774	89.7207	90.0906	83.1401	119.907	88.2625	82.3871	90.9824
87.8129	95.0625	84.2786	94.6096	97.1335	95.6702	86.6706	97.7627	86.8537	98.8731	108.857	89.6979	90.1745	83.1012	119.99	88.2277	82.4718	90.9773
87.8968	95.0552	84.3612	94.6095	97.2149	95.6691	86.7554	97.7492	86.9368	98.8697	108.941	89.6747	90.2564	83.0626	120.073	88.1922	82.5543	90.9717
87.9799	95.0483	84.4446	94.6089	97.2987	95.6677	86.8395	97.7357	87.0194	98.8664	109.025	89.6514	90.3401	83.0236	120.156	88.1571	82.6365	90.9665
88.0652	95.0416	84.5296	94.6074	97.384	95.6672	86.9226	97.7219	87.1021	98.8623	109.108	89.6278	90.4238	82.9839	120.239	88.1215	82.7191	90.9608
88.1456	95.0347	84.6152	94.6045	97.4666	95.6681	87.0076	97.7082	87.1857	98.8584	109.192	89.6038	90.5056	82.9444	120.323	88.0857	82.8055	90.9556
88.2289	95.0267	84.6976	94.603	97.5505	95.6678	87.0904	97.6947	87.2687	98.8549	109.275	89.5793	90.5892	82.9041	120.405	88.0497	82.8889	90.9498
88.3142	95.0189	84.7811	94.6057	97.6334	95.6676	87.1728	97.6807	87.3519	98.8517	109.361	89.5549	90.6715	82.864	120.489	88.0136	82.9738	90.9446
88.3967	95.0113	84.8664	94.6051	97.718	95.6667	87.2535	97.667	87.4338	98.8482	109.444	89.5302	90.7559	82.8234	120.573	87.9774	83.052	90.9392
88.4777	95.0035	84.9488	94.6041	97.8013	95.6662	87.3355	97.6529	87.5195	98.8445	109.526	89.5052	90.8385	82.7828	120.657	87.9416	83.1359	90.9338
88.5628	94.9966	85.0329	94.6025	97.8827	95.6657	87.4201	97.6388	87.6027	98.8408	109.608	89.4794	90.9211	82.7423	120.741	87.9053	83.218	90.9282
88.6452	94.9894	85.1137	94.6006	97.9679	95.6654	87.5029	97.6245	87.6861	98.837	109.691	89.4531	91.0048	82.7021	120.823	87.8688	83.3034	90.923
88.7311	94.983	85.1963	94.5991	98.0509	95.6659	87.5882	97.6106	87.7691	98.8333	109.772	89.4266	91.0858	82.6613	120.909	87.8322	83.3869	90.9177
88.813	94.9763	85.2786	94.5959	98.1334	95.666	87.6712	97.5964	87.8511	98.8294	109.857	89.3998	91.17	82.6203	120.992	87.7952	83.4685	90.9121
88.8959	94.9694	85.3611	94.5945	98.2184	95.6638	87.7551	97.5822	87.935	98.8259	109.938	89.3729	91.2528	82.5787	121.072	87.7585	83.5517	90.9064
88.9784	94.9623	85.447	94.5939	98.3004	95.6624	87.8372	97.5678	88.0162	98.8226	110.021	89.3452	91.3347	82.5374	121.155	87.7221	83.636	90.9014
89.0632	94.9556	85.53	94.5937	98.385	95.6618	87.9226	97.5535	88.0995	98.8191	110.103	89.3172	91.4198	82.4959	121.237	87.6845	83.7198	90.8963
89.1467	94.9491	85.613	94.5903	98.4671	95.6614	88.0051	97.5392	88.1839	98.8151	110.186	89.2891	91.504	82.4538	121.32	87.6475	83.8025	90.891
89.2288	94.9418	85.6953	94.5877	98.5499	95.6607	88.0883	97.5243	88.2661	98.811	110.273	89.2603	91.5839	82.4121	121.405	87.6096	83.886	90.8856
89.3123	94.9348	85.7787	94.5873	98.6341	95.6595	88.1691	97.5097	88.3484	98.8071	110.353	89.2308	91.6692	82.3696	121.491	87.5723	83.967	90.8802
89.3965	94.928	85.8621	94.5884	98.7178	95.6586	88.2523	97.4949	88.4304	98.803	110.436	89.2012	91.7516	82.327	121.572	87.5347	84.0523	90.8748
89.4795	94.9214	85.946	94.5885	98.7989	95.6577	88.3382	97.48	88.517	98.799	110.517	89.1714	91.8362	82.2844	121.657	87.4964	84.1336	90.8692
89.5639	94.9147	86.0293	94.5869	98.8826	95.6565	88.4221	97.4647	88.5984	98.7951	110.603	89.141	91.918	82.2418	121.74	87.4587	84.2184	90.8637
89.6466	94.9077	86.1108	94.5863	98.968	95.6557	88.5065	97.4498	88.6849	98.7913	110.686	89.1103	92.001	82.1993	121.823	87.4202	84.3032	90.8584
89.7311	94.9007	86.1971	94.5858	99.0491	95.6546	88.5873	97.4346	88.7681	98.7876	110.77	89.0794	92.0847	82.1561	121.906	87.3816	84.386	90.8529
89.8138	94.8936	86.278	94.5878	99.132	95.6542	88.6699	97.4196	88.8493	98.7835	110.855	89.0474	92.169	82.1131	121.988	87.3431	84.4691	90.8475
89.8986	94.886	86.3622	94.5899	99.2158	95.6536	88.7568	97.4045	88.9337	98.7794	110.937	89.0152	92.253	82.0706	122.072	87.3046	84.5519	90.8423
89.9795	94.8785	86.4452	94.5898	99.2997	95.6529	88.8384	97.3894	89.0178	98.7756	111.018	88.9822	92.3356	82.0272	122.155	87.2658	84.6374	90.8371
90.0633	94.8714	86.5298	94.5888	99.3823	95.6508	88.9209	97.3741	89.0985	98.7712	111.102	88.9492	92.4216	81.984	122.234	87.2269	84.7194	90.8316
90.1448	94.8645	86.613	94.591	99.4628	95.65	89.005	97.3586	89.1806	98.767	111.183	88.9163	92.5034	81.9395	122.321	87.1877	84.802	90.8261
90.2295	94.8578	86.6967	94.591	99.5477	95.6491	89.0891	97.3434	89.2669	98.7628	111.267	88.8823	92.5869	81.8952	122.403	87.1485	84.8851	90.8206
90.3141	94.851	86.7814	94.5862	99.6299	95.6483	89.1737	97.3277	89.3492	98.7587	111.352	88.8477	92.6688	81.8501	122.486	87.1095	84.9665	90.8154
90.3977	94.8446	86.8662	94.5854	99.7146	95.6483	89.2564	97.3123	89.4313	98.7545	111.434	88.8126	92.7533	81.8055	122.574	87.07	85.0491	90.8101
90.4809	94.8383	86.949	94.5863	99.7973	95.6476	89.3381	97.2967	89.5162	98.7502	111.518	88.7776	92.8373	81.7613	122.657	87.0307	85.1359	90.8046
90.5642	94.832	87.0306	94.585	99.8806	95.6472	89.4207	97.2808	89.6006	98.7463	111.6	88.7419	92.9202	81.7167	122.739	86.9905	85.2168	90.7991
90.6455	94.8255	87.1147	94.5845	99.9641	95.6478	89.5051	97.265	89.6809	98.7422	111.684	88.7056	93.0045	81.6725	122.822	86.9509	85.3016	90.7938
90.7314	94.8187	87.198	94.586	100.047	95.6464	89.5851	97.249	89.7658	98.7379	111.767	88.6693	93.0864	81.6276	122.906	86.911	85.3846	90.7884
90.8142	94.8119	87.2807	94.5861	100.131	95.6455	89.6704	97.2327	89.8521	98.7337	111.849	88.6323	93.1678	81.5817	122.987	86.8704	85.4689	90.7828
90.8961	94.8051	87.3652	94.5869	100.216	95.6454	89.7547	97.2163	89.9327	98.7295	111.933	88.5945	93.2494	81.5359	123.072	86.8299	85.5517	90.7773
90.9797	94.7977	87.4492	94.5853	100.297	95.6453	89.8391	97.2	90.0158	98.7253	112.017	88.5561	93.336	81.4899	123.153	86.7857	85.6347	90.7721
91.0625	94.7903	87.5332	94.5847	100.382	95.6453	89.9215	97.1835	90.0992	98.7209	112.1	88.5177	93.4197	81.4432	123.235	86.7381	85.7175	90.7667
91.1458	94.7836	87.6172	94.5832	100.466	95.6442	90.0034	97.1665	90.1824	98.717	112.183	88.4786	93.5018	81.3971	123.32	86.6924	85.8011	90.7612
91.2303	94.7771	87.7015	94.584	100.548	95.6449	90.0871	97.1495	90.266	98.7127	112.268	88.4393	93.585	81.3508	123.4	86.6505	85.8821	90.7556
91.3092	94.7707	87.7839	94.5836	100.631	95.6449	90.1712	97.1313	90.35	98.7085	112.348	88.3992	93.6687	81.304	123.485	86.6078	85.9687	90.7499
91.395	94.7645	87.8689	94.5825	100.715	95.644	90.2528	97.1107	90.4338	98.704	112.434	88.3583	93.7512	81.2572	123.565	86.5653	86.0516	90.7443
91.4782	94.7579	87.9493	94.5811	100.798	95.6425	90.3358	97.0911	90.52	98.6995	112.517	88.3176	93.8345	81.2095	123.648	86.5249	86.1327	90.7391
91.5644	94.7515	88.0332	94.5798	100.883	95.6424	90.4192	97.0728	90.6049	98.6949	112.597	88.2756	93.9178	81.1622	123.731	86.4852	86.2151	90.7335
91.6483	94.7449	88.1172	94.5787	100.965	95.6413	90.5006	97.0541	90.6866	98.6903	112.681	88.2332	93.9999	81.1147	123.818	86.4455	86.2985	90.7281
91.7305	94.7384	88.1996	94.578	101.049	95.6406	90.5817	97.0359	90.768	98.6856	112.765	88.1906	94.0843	81.0673	123.899	86.4064	86.382	90.7228
91.8131	94.7321	88.2804	94.5768	101.133	95.6403	90.6628	97.0188	90.8527	98.6807	112.847	88.1469	94.1683	81.0194	123.981	86.3663	86.4643	90.7173
91.8953	94.7255	88.3678	94.5765	101.216	95.6398	90.7492	97.0021	90.9369	98.6762	112.931	88.1031	94.2528	80.9716	124.067	86.326	86.5499	90.7118
91.9831	94.7187	88.4497	94.5756	101.3	95.6388	90.8313	96.9857	91.0198	98.6716	113.015	88.0585	94.3345	80.9235	124.148	86.2853	86.6341	90.7064
92.0641	94.712	88.5331	94.5768	101.382	95.6382	90.914	96.9691	91.1016	98.667	113.097	88.0136	94.4154	80.875	124.232	86.2442	86.7181	90.7011
92.1486	94.705	88.6188	94.5757	101.463	95.6362	90.9955	96.9522	91.1849	98.6624	113.181	87.9681	94.5003	80.826	124.316	86.2021	86.7994	90.6953
92.2336	94.6984	88.7001	94.5748	101.548	95.6356	91.0833	96.9356	91.2693	98.6576	113.265	87.9221	94.5848	80.7772	124.4	86.1606	86.8824	90.69
92.313	94.6917	88.782	94.5725	101.633	95.6351	91.1658	96.9183	91.354	98.653	113.348	87.8757	94.6704	80.7284	124.483	86.1184	86.9645	90.6848
92.3978	94.6852	88.8682	94.5708	101.713	95.6352	91.2496	96.9007	91.4384	98.6481	113.432	87.8284	94.7514	80.6791	124.565	86.0757	87.0482	90.6797
92.4828	94.6786	88.9505	94.5719	101.798	95.6342	91.3317	96.883	91.5229	98.6435	113.514	87.7806	94.8316	80.6295	124.65	86.0329	87.1327	90.6741
92.5652	94.6721	89.0313	94.5719	101.879	95.633	91.4134	96.8653	91.6075	98.6386	113.599	87.7322	94.9148	80.58	124.732	85.9896	87.2149	90.6687
92.6491	94.6657	89.1189	94.5715	101.964	95.6322	91.4971	96.8476	91.6881	98.6337	113.68	87.6829	94.9979	80.5305	124.817	85.9462	87.2965	90.6631
92.7322	94.6595	89.2022	94.5702	102.049	95.6309	91.5785	96.8293	91.7722	98.6289	113.763	87.6333	95.085	80.4806	124.899	85.9029	87.3804	90.6575
92.8156	94.6536	89.2835	94.5692	102.13	95.6303	91.6657	96.8111	91.8547	98.6243	113.847	87.583	95.1655	80.4296	124.984	85.8611	87.4641	90.6519
92.9008	94.6475	89.3666	94.5704	102.213	95.6293	91.7501	96.7927	91.9386	98.6193	113.931	87.5325	95.2476	80.3745	125.07	85.8199	87.5474	90.6468
92.9847	94.6414	89.4515	94.568	102.296	95.628	91.8314	96.7748	92.0226	98.6144	114.015	87.4813	95.3315	80.3172	125.155	85.7803	87.6281	90.6411
93.0663	94.635	89.5349	94.5689	102.382	95.6281	91.9157	96.7574	92.1041	98.6094	114.098	87.4293	95.4155	80.2632	125.238	85.7416	87.7099	90.6355
93.1516	94.6287	89.6196	94.5677	102.464	95.6282	91.9993	96.7404	92.1879	98.6042	114.179	87.377	95.4975	80.2071	125.323	85.7018	87.795	90.6301
93.235	94.6224	89.7023	94.5684	102.549	95.6274	92.0831	96.7241	92.2713	98.5992	114.262	87.3239	95.5793	80.1536	125.406	85.658	87.8809	90.6248
93.3178	94.6161	89.7842	94.57	102.633	95.6261	92.1688	96.7087	92.3559	98.5941	114.345	87.2703	95.665	80.1016	125.492	85.6131	87.96	90.6192
93.401	94.6101	89.8697	94.5698	102.716	95.6262	92.2525	96.6913	92.4382	98.589	114.429	87.2161	95.7484	80.0519	125.577	85.5683	88.0466	90.6138
93.4823	94.6041	89.9526	94.5716	102.801	95.6249	92.3366	96.6721	92.5222	98.5837	114.513	87.1612	95.8296	80.0022	125.658	85.5215	88.1306	90.6082
93.5653	94.5981	90.0384	94.5717	102.882	95.6244	92.421	96.6529	92.6041	98.5787	114.597	87.1057	95.9144	79.9536	125.74	85.4729	88.2159	90.6026
93.6492	94.5919	90.1214	94.5694	102.965	95.6226	92.5055	96.6334	92.686	98.5736	114.68	87.0496	96.0003	79.9038	125.823	85.4238	88.2974	90.5972
93.7311	94.586	90.2048	94.5697	103.05	95.6219	92.5887	96.6124	92.7704	98.5685	114.762	86.9927	96.0842	79.8543	125.911	85.3755	88.3792	90.5912
93.8149	94.5794	90.2871	94.5715	103.131	95.6213	92.6719	96.5909	92.8545	98.5633	114.844	86.9352	96.1661	79.8026	125.993	85.3277	88.4623	90.5857
93.9002	94.5731	90.3691	94.5703	103.216	95.622	92.7543	96.5695	92.9365	98.5579	114.926	86.8772	96.248	79.751	126.076	85.2799	88.5453	90.58
93.9829	94.567	90.4501	94.5713	103.299	95.622	92.8364	96.5489	93.0198	98.5527	115.014	86.8181	96.3289	79.6991	126.157	85.2326	88.631	90.5743
94.0656	94.561	90.5353	94.5716	103.38	95.6222	92.9185	96.528	93.1052	98.5476	115.094	86.7587	96.4149	79.6472	126.242	85.1846	88.7122	90.5689
94.1505	94.555	90.6211	94.572	103.466	95.6216	93.003	96.5074	93.188	98.5423	115.179	86.6991	96.4983	79.5942	126.326	85.1373	88.7955	90.5632
94.232	94.5489	90.7043	94.57	103.547	95.6212	93.0876	96.487	93.2723	98.5372	115.262	86.6385	96.5813	79.5408	126.411	85.0906	88.8796	90.5574
94.317	94.5427	90.7885	94.5688	103.631	95.6212	93.1719	96.4666	93.3551	98.5319	115.344	86.5774	96.6667	79.4879	126.493	85.0435	88.9661	90.5517
94.4008	94.5369	90.8714	94.5686	103.713	95.6203	93.2533	96.4463	93.4405	98.5265	115.425	86.5156	96.7505	79.4341	126.577	84.9969	89.0473	90.5461
94.4848	94.5304	90.954	94.5662	103.796	95.6197	93.3363	96.4256	93.5206	98.5211	115.51	86.4523	96.8329	79.3799	126.662	84.9494	89.1291	90.5405
94.5671	94.5247	91.036	94.5672	103.88	95.6188	93.4201	96.405	93.6033	98.5155	115.594	86.3884	96.9132	79.3256	126.741	84.9019	89.2146	90.5347
94.6523	94.5185	91.1195	94.566	103.964	95.618	93.504	96.3847	93.6872	98.5101	115.675	86.3244	96.9996	79.2716	126.826	84.854	89.2978	90.5292
94.7356	94.5126	91.2033	94.5649	104.045	95.6165	93.5868	96.3641	93.7715	98.5049	115.761	86.2597	97.0832	79.218	126.908	84.8058	89.3791	90.5233
94.816	94.5065	91.2877	94.564	104.128	95.6154	93.6726	96.3431	93.8529	98.4994	115.843	86.1946	97.1654	79.1664	126.99	84.7578	89.4615	90.5173
94.8997	94.5005	91.3695	94.5601	104.212	95.6153	93.7538	96.3225	93.9397	98.4938	115.926	86.1282	97.2488	79.1157	127.075	84.7096	89.5464	90.5116
94.9834	94.4946	91.4514	94.5627	104.296	95.6149	93.8351	96.3016	94.0202	98.4882	116.007	86.0616	97.335	79.0661	127.159	84.6613	89.6287	90.5058
95.0687	94.4886	91.5384	94.565	104.382	95.6133	93.9165	96.2805	94.1049	98.4826	116.09	85.9942	97.4185	79.0146	127.243	84.6127	89.7141	90.5002
95.1491	94.4829	91.6212	94.5672	104.463	95.6127	94.0005	96.2593	94.1889	98.477	116.176	85.9264	97.5045	78.9589	127.323	84.564	89.7964	90.4943
95.2331	94.4769	91.7051	94.5685	104.546	95.6121	94.0868	96.2382	94.2716	98.4712	116.258	85.8583	97.5863	78.9029	127.408	84.5146	89.8796	90.4885
95.3151	94.4712	91.7884	94.5683	104.632	95.6115	94.1669	96.2168	94.3528	98.4657	116.341	85.7889	97.6702	78.8474	127.493	84.4655	89.9611	90.483
95.3976	94.4652	91.8727	94.5666	104.714	95.6109	94.2523	96.1959	94.4371	98.4602	116.424	85.7188	97.7535	78.7896	127.578	84.4164	90.0435	90.4776
95.4816	94.4595	91.955	94.5686	104.796	95.6103	94.3376	96.1748	94.5206	98.4545	116.506	85.6481	97.8378	78.7289	127.66	84.3672	90.1282	90.4717
95.5631	94.4535	92.0357	94.5654	104.878	95.6089	94.4196	96.1535	94.6037	98.4485	116.588	85.5767	97.9199	78.6685	127.744	84.3175	90.2131	90.4658
95.648	94.4477	92.1214	94.563	104.961	95.6081	94.5007	96.1319	94.6864	98.4429	116.671	85.5045	98.0063	78.6082	127.824	84.2684	90.2961	90.4603
95.7307	94.4418	92.2036	94.5616	105.044	95.6075	94.581	96.1104	94.7694	98.4372	116.757	85.432	98.0868	78.5493	127.909	84.2186	90.3776	90.4542
95.8149	94.4359	92.2867	94.5591	105.128	95.6061	94.6634	96.0887	94.8546	98.4314	116.839	85.3588	98.1713	78.4894	127.993	84.1686	90.4634	90.4487
95.9008	94.4301	92.3715	94.5596	105.213	95.6042	94.7467	96.0667	94.9377	98.4254	116.921	85.2848	98.2535	78.4299	128.076	84.1186	90.5472	90.4428
95.983	94.4239	92.4553	94.5607	105.296	95.6035	94.8314	96.0446	95.0208	98.4197	117.004	85.2101	98.3391	78.3701	128.158	84.068	90.6299	90.4371
96.0676	94.418	92.5368	94.5617	105.379	95.6034	94.9169	96.0226	95.1064	98.4137	117.088	85.1344	98.4232	78.3105	128.242	84.0175	90.711	90.4312
96.1505	94.4121	92.621	94.56	105.459	95.6031	94.9974	96.0001	95.1881	98.4075	117.171	85.0584	98.5039	78.2505	128.322	83.967	90.7967	90.4252
96.2337	94.4064	92.7065	94.5598	105.544	95.6016	95.0819	95.9778	95.2704	98.4016	117.254	84.9815	98.588	78.1904	128.407	83.9166	90.8784	90.4191
96.3167	94.4007	92.7899	94.5614	105.627	95.6005	95.1639	95.9554	95.3546	98.3956	117.338	84.904	98.6697	78.1295	128.49	83.865	90.9618	90.4133
96.4008	94.3948	92.8705	94.5611	105.709	95.5998	95.2484	95.9329	95.4384	98.3896	117.419	84.8255	98.7554	78.0695	128.577	83.8138	91.0448	90.4076
96.484	94.3892	92.9523	94.5585	105.791	95.5993	95.3314	95.9107	95.5216	98.3837	117.506	84.7464	98.8378	78.0082	128.657	83.7623	91.129	90.4015
96.5665	94.383	93.0371	94.5589	105.874	95.5979	95.4159	95.888	95.6052	98.3775	117.585	84.6663	98.9229	77.9477	128.742	83.7104	91.2116	90.3954
96.6488	94.3779	93.1206	94.5596	105.959	95.5981	95.4983	95.8655	95.6872	98.3718	117.67	84.5859	99.0026	77.8874	128.825	83.6587	91.2968	90.3894
96.7311	94.3722	93.2033	94.5605	106.042	95.5962	95.581	95.8428	95.7698	98.3656	117.752	84.5046	99.0887	77.826	128.911	83.6072	91.3775	90.3831
96.8159	94.3666	93.2857	94.5617	106.124	95.5949	95.6675	95.8196	95.8528	98.3596	117.833	84.423	99.1687	77.7655	128.989	83.5552	91.4607	90.3774
96.9	94.3613	93.3711	94.5638	106.208	95.5944	95.7491	95.7967	95.9369	98.3535	117.919	84.3405	99.2507	77.7037	129.075	83.5026	91.5457	90.3713
96.9851	94.3557	93.4549	94.5635	106.294	95.5936	95.8339	95.7738	96.0219	98.3471	117.999	84.2573	99.3355	77.6416	129.158	83.4501	91.6307	90.3653
97.0642	94.3503	93.5366	94.5585	106.378	95.5938	95.9149	95.7504	96.1029	98.3407	118.085	84.173	99.4195	77.5798	129.241	83.3973	91.7105	90.359
97.1479	94.3448	93.6209	94.5558	106.459	95.5933	95.9992	95.7271	96.1846	98.3342	118.166	84.0881	99.5011	77.517	129.322	83.3447	91.7955	90.353
97.2322	94.3393	93.7033	94.5567	106.543	95.5919	96.0836	95.7035	96.2683	98.3276	118.247	84.0026	99.5866	77.4544	129.407	83.2918	91.8792	90.3469
97.3175	94.3336	93.7871	94.5547	106.627	95.5921	96.165	95.6801	96.3512	98.3212	118.329	83.9161	99.6696	77.3909	129.49	83.2386	91.9602	90.3407
97.4009	94.3282	93.8712	94.5563	106.709	95.5919	96.2492	95.6561	96.4347	98.3148	118.414	83.8289	99.7527	77.3279	129.575	83.1858	92.0448	90.335
97.4841	94.3226	93.9552	94.5585	106.793	95.5911	96.3316	95.6322	96.5204	98.3083	118.497	83.7412	99.8357	77.2641	129.659	83.1316	92.1286	90.329
97.5676	94.3171	94.0396	94.5574	106.877	95.5908	96.4129	95.6084	96.6034	98.302	118.581	83.6526	99.9189	77.2012	129.742	83.0776	92.2101	90.3231
97.6513	94.3116	94.1213	94.5581	106.959	95.5904	96.4966	95.5843	96.6842	98.2957	118.663	83.5632	100.003	77.1374	129.826	83.0235	92.2936	90.3171
97.7341	94.3062	94.2059	94.5565	107.04	95.5893	96.5798	95.5603	96.7678	98.2893	118.747	83.4733	100.085	77.0742	129.907	82.9689	92.3766	90.3106
97.8187	94.3008	94.2869	94.5607	107.125	95.5886	96.6632	95.5361	96.8512	98.2831	118.83	83.3825	100.17	77.0104	129.99	82.9146	92.4588	90.3045
97.8994	94.2955	94.371	94.5611	107.21	95.5887	96.7464	95.5118	96.9346	98.2765	118.913	83.2907	100.254	76.9457	130.073	82.86	92.542	90.2983
97.9842	94.2902	94.4524	94.5593	107.291	95.5872	96.8287	95.4874	97.0182	98.27	118.997	83.1988	100.338	76.8812	130.159	82.8054	92.6247	90.2921
98.0684	94.285	94.5346	94.5562	107.374	95.5868	96.9117	95.4632	97.1012	98.2636	119.08	83.1056	100.419	76.8168	130.243	82.7502	92.711	90.286
98.1503	94.2797	94.6204	94.5561	107.457	95.5863	96.9939	95.4383	97.1857	98.2574	119.163	83.0115	100.501	76.7512	130.325	82.6952	92.7931	90.2795
98.2329	94.2745	94.7035	94.5559	107.541	95.5857	97.0788	95.4138	97.2664	98.2509	119.245	82.9171	100.586	76.6856	130.407	82.6398	92.875	90.2733
98.317	94.269	94.7845	94.553	107.625	95.5851	97.1633	95.3889	97.3507	98.2441	119.327	82.8221	100.67	76.6202	130.489	82.5841	92.9595	90.2673
98.3991	94.2634	94.8678	94.5521	107.708	95.584	97.2449	95.364	97.4348	98.2374	119.409	82.7262	100.754	76.5548	130.575	82.5282	93.0427	90.2612
98.4832	94.2579	94.9518	94.5517	107.79	95.5838	97.328	95.3388	97.5186	98.2305	119.492	82.6295	100.838	76.4879	130.659	82.4721	93.1264	90.2549
98.5677	94.2525	95.0365	94.5518	107.872	95.5833	97.4125	95.3139	97.6019	98.2234	119.576	82.5323	100.921	76.4212	130.74	82.4161	93.211	90.2487
98.6518	94.2468	95.1191	94.5508	107.954	95.5835	97.4968	95.2887	97.6869	98.2168	119.661	82.4339	101.005	76.3541	130.823	82.3598	93.2939	90.2424
98.733	94.2412	95.2017	94.5494	108.039	95.5828	97.5799	95.2635	97.7699	98.2105	119.743	82.335	101.091	76.288	130.908	82.303	93.3776	90.236
98.8173	94.2358	95.2869	94.5489	108.121	95.5815	97.6632	95.2382	97.8526	98.2039	119.824	82.2352	101.174	76.2209	130.99	82.2461	93.4619	90.2297
98.8995	94.2301	95.3699	94.5502	108.206	95.5804	97.7447	95.2126	97.9384	98.1971	119.909	82.1346	101.256	76.1539	131.071	82.1893	93.5446	90.2232
98.984	94.2249	95.4513	94.5511	108.29	95.5808	97.8313	95.1868	98.018	98.19	119.993	82.0331	101.34	76.0863	131.155	82.1324	93.6275	90.2167
99.0667	94.2195	95.5401	94.5501	108.373	95.581	97.9149	95.1611	98.1011	98.1829	120.074	81.931	101.423	76.0187	131.239	82.0756	93.7088	90.2104
99.148	94.2141	95.6185	94.5494	108.456	95.5811	97.995	95.1353	98.1835	98.1762	120.155	81.8283	101.507	75.9504	131.325	82.0177	93.7928	90.204
99.2334	94.2087	95.7034	94.5485	108.539	95.581	98.08	95.1093	98.2681	98.1693	120.242	81.7246	101.589	75.8816	131.407	81.9604	93.8756	90.1977
99.3166	94.2036	95.7872	94.5477	108.624	95.5799	98.1626	95.083	98.3515	98.1623	120.323	81.6205	101.672	75.8118	131.49	81.9028	93.9588	90.1911
99.3982	94.1983	95.8716	94.5466	108.705	95.5788	98.247	95.0567	98.4361	98.1549	120.406	81.5156	101.754	75.7429	131.574	81.8445	94.0435	90.1848
99.4818	94.1934	95.9541	94.548	108.789	95.5765	98.3298	95.0306	98.5185	98.1479	120.488	81.4096	101.837	75.6742	131.658	81.7859	94.1273	90.1782
99.561	94.1878	96.038	94.5481	108.871	95.5754	98.4107	95.004	98.6006	98.1408	120.572	81.303	101.92	75.6043	131.74	81.7271	94.2091	90.1717
99.6457	94.1829	96.12	94.5493	108.953	95.575	98.4961	94.9775	98.6825	98.1332	120.655	81.1957	102.006	75.5334	131.826	81.6687	94.293	90.1653
99.727	94.1778	96.2066	94.5482	109.038	95.5742	98.5785	94.9508	98.7676	98.1258	120.739	81.0875	102.09	75.4629	131.906	81.6097	94.3735	90.1587
99.8114	94.1726	96.2867	94.5449	109.12	95.5739	98.6612	94.9239	98.8535	98.1187	120.822	80.9785	102.171	75.3929	131.988	81.5504	94.4573	90.1519
99.8963	94.1675	96.3692	94.545	109.201	95.5738	98.7467	94.8969	98.9327	98.1116	120.904	80.8689	102.254	75.3211	132.073	81.4915	94.5422	90.145
99.9791	94.1621	96.4508	94.5454	109.287	95.5733	98.8277	94.87	99.0164	98.1043	120.985	80.7587	102.336	75.2507	132.158	81.4323	94.624	90.1384
100.062	94.157	96.5368	94.5489	109.37	95.5735	98.9107	94.8428	99.1029	98.0971	121.07	80.6481	102.422	75.1796	132.239	81.3727	94.7076	90.1319
100.145	94.1521	96.6179	94.5562	109.455	95.5738	98.994	94.8158	99.183	98.0897	121.153	80.5362	102.505	75.1088	132.325	81.313	94.7908	90.1255
100.229	94.1471	96.7014	94.5502	109.539	95.5732	99.0779	94.7885	99.2652	98.0826	121.233	80.424	102.589	75.0377	132.408	81.2531	94.8747	90.1191
100.313	94.1421	96.7857	94.5413	109.622	95.5718	99.1611	94.7611	99.3486	98.0749	121.318	80.3105	102.67	74.9659	132.49	81.1933	94.9582	90.1123
100.396	94.1375	96.8688	94.5399	109.705	95.5709	99.2453	94.7331	99.4342	98.0672	121.402	80.1967	102.754	74.8937	132.572	81.1325	95.0413	90.1057
100.479	94.1327	96.9535	94.5624	109.787	95.5711	99.3299	94.7057	99.5161	98.0595	121.483	80.0821	102.84	74.8213	132.655	81.0718	95.1248	90.099
100.561	94.1281	97.0373	94.5741	109.871	95.5695	99.4095	94.6778	99.5981	98.0518	121.568	79.9668	102.922	74.7482	132.738	81.0103	95.2104	90.0924
100.643	94.1231	97.1214	94.5829	109.955	95.5698	99.494	94.65	99.6807	98.0444	121.651	79.851	103.004	74.6746	132.82	80.949	95.2918	90.0856
100.725	94.1181	97.2044	94.5702	110.039	95.5682	99.5772	94.6218	99.7674	98.0366	121.734	79.7345	103.091	74.6006	132.906	80.8877	95.3741	90.0785
100.81	94.1132	97.2902	94.561	110.121	95.5669	99.6595	94.5939	99.851	98.0291	121.816	79.6173	103.171	74.5256	132.989	80.8263	95.4568	90.0713
100.895	94.1085	97.3714	94.5535	110.207	95.5654	99.7438	94.5658	99.9327	98.0215	121.898	79.4999	103.254	74.451	133.073	80.7648	95.5395	90.0644
100.975	94.1036	97.4575	94.5492	110.29	95.5648	99.8269	94.5371	100.017	98.0138	121.982	79.3812	103.338	74.3759	133.156	80.7025	95.6232	90.0578
101.06	94.0986	97.5397	94.5438	110.369	95.5634	99.9102	94.5085	100.097	98.0059	122.064	79.2623	103.42	74.3004	133.239	80.6403	95.705	90.0512
101.141	94.0939	97.6203	94.5404	110.453	95.563	99.9919	94.48	100.18	97.9981	122.145	79.1427	103.503	74.2251	133.321	80.5777	95.7899	90.0442
101.227	94.0887	97.7037	94.5393	110.534	95.5618	100.077	94.4514	100.267	97.9902	122.229	79.0222	103.588	74.1487	133.405	80.515	95.8719	90.037
101.31	94.0833	97.7871	94.5388	110.621	95.561	100.162	94.4223	100.348	97.9822	122.313	78.9018	103.671	74.073	133.489	80.4526	95.9581	90.03
101.392	94.0784	97.871	94.5369	110.703	95.5605	100.246	94.3929	100.43	97.9743	122.394	78.7807	103.752	73.9968	133.573	80.3897	96.0384	90.0231
101.477	94.0731	97.9531	94.5358	110.786	95.5594	100.331	94.3637	100.514	97.9667	122.476	78.659	103.836	73.9206	133.657	80.3264	96.1243	90.0161
101.558	94.0681	98.0364	94.5357	110.87	95.5594	100.412	94.3344	100.597	97.9586	122.559	78.5376	103.921	73.8445	133.74	80.2627	96.208	90.0091
101.64	94.0634	98.1187	94.5342	110.954	95.5585	100.495	94.3054	100.68	97.9504	122.641	78.4158	104.003	73.7676	133.823	80.1994	96.2898	90.0018
101.724	94.0585	98.2022	94.534	111.036	95.5576	100.58	94.276	100.763	97.942	122.724	78.2938	104.088	73.6907	133.907	80.1355	96.3749	89.9945
101.808	94.0535	98.2858	94.5335	111.119	95.5561	100.662	94.2463	100.849	97.9337	122.808	78.1715	104.172	73.6127	133.991	80.0716	96.4571	89.9874
101.89	94.0489	98.3684	94.5346	111.205	95.556	100.745	94.2164	100.932	97.9258	122.894	78.049	104.252	73.535	134.07	80.0071	96.5386	89.9805
101.975	94.0442	98.4529	94.5342	111.287	95.5558	100.83	94.1864	101.014	97.9177	122.974	77.9266	104.336	73.4569	134.152	79.9424	96.6232	89.9737
102.059	94.0391	98.5357	94.5337	111.37	95.5561	100.913	94.1565	101.102	97.9094	123.057	77.8037	104.418	73.3775	134.236	79.8775	96.7063	89.9663
102.138	94.0343	98.6206	94.5326	111.454	95.5547	100.996	94.1263	101.183	97.9011	123.139	77.6811	104.502	73.2988	134.319	79.8125	96.7899	89.9588
102.221	94.0296	98.7041	94.5329	111.536	95.5537	101.079	94.096	101.265	97.8927	123.221	77.5587	104.587	73.2193	134.399	79.7477	96.8762	89.9516
102.303	94.0248	98.7849	94.5324	111.62	95.5527	101.162	94.0656	101.348	97.8843	123.304	77.4366	104.668	73.1396	134.483	79.6825	96.9566	89.9444
102.389	94.0195	98.8661	94.5328	111.703	95.5521	101.246	94.0351	101.434	97.876	123.388	77.3148	104.749	73.059	134.566	79.6166	97.0399	89.937
102.474	94.0152	98.9494	94.5326	111.785	95.5515	101.328	94.0046	101.516	97.8676	123.471	77.1939	104.833	72.979	134.652	79.5504	97.123	89.9298
102.558	94.0108	99.0348	94.532	111.869	95.5505	101.409	93.9738	101.597	97.859	123.553	77.0734	104.918	72.8989	134.732	79.4844	97.2099	89.9223
102.638	94.0068	99.1164	94.5329	111.951	95.5496	101.496	93.9428	101.681	97.8507	123.635	76.9539	105.001	72.8176	134.816	79.4182	97.2896	89.9149
102.724	94.0021	99.1998	94.5334	112.032	95.5485	101.58	93.9117	101.764	97.8423	123.718	76.8355	105.084	72.7367	134.899	79.3519	97.3728	89.9076
102.808	93.9978	99.2839	94.5324	112.116	95.5484	101.662	93.8805	101.848	97.8336	123.802	76.7177	105.167	72.6555	134.981	79.2849	97.4584	89.9
102.892	93.994	99.3671	94.533	112.202	95.5473	101.744	93.8491	101.93	97.8253	123.882	76.6	105.247	72.5737	135.065	79.218	97.5421	89.8925
102.973	93.9898	99.4504	94.5304	112.285	95.5473	101.828	93.8178	102.014	97.8167	123.966	76.4824	105.331	72.4913	135.148	79.1509	97.6248	89.8849
103.057	93.9857	99.5321	94.5297	112.369	95.5476	101.912	93.7862	102.1	97.808	124.048	76.3646	105.416	72.4083	135.231	79.0836	97.7091	89.8773
103.139	93.9813	99.6163	94.5298	112.45	95.5462	101.993	93.7548	102.179	97.799	124.13	76.2478	105.498	72.3245	135.311	79.0163	97.7912	89.8695
103.223	93.9772	99.6997	94.5309	112.534	95.5456	102.078	93.7231	102.263	97.7903	124.213	76.1316	105.581	72.2413	135.395	78.9489	97.8748	89.8619
103.306	93.9727	99.7835	94.5325	112.617	95.5462	102.161	93.6912	102.345	97.7813	124.296	76.0165	105.664	72.1579	135.478	78.8812	97.956	89.8545
103.391	93.9687	99.8661	94.5349	112.7	95.5459	102.243	93.6591	102.43	97.7725	124.377	75.9031	105.747	72.0749	135.562	78.8129	98.0399	89.8472
103.471	93.9647	99.9485	94.5351	112.785	95.5448	102.326	93.6271	102.511	97.7634	124.459	75.7911	105.826	71.991	135.644	78.7444	98.1226	89.8398
103.555	93.9605	100.033	94.5323	112.866	95.5442	102.408	93.5947	102.597	97.7545	124.54	75.6814	105.915	71.9072	135.725	78.6757	98.2062	89.8322
103.636	93.9565	100.118	94.5317	112.949	95.5458	102.493	93.5623	102.681	97.7455	124.624	75.5734	105.996	71.8228	135.809	78.6067	98.2893	89.8243
103.719	93.9525	100.198	94.5292	113.035	95.5455	102.577	93.5298	102.764	97.7365	124.705	75.4672	106.078	71.7391	135.893	78.5371	98.3752	89.8163
103.803	93.9486	100.28	94.529	113.116	95.545	102.659	93.4971	102.847	97.7274	124.788	75.3624	106.162	71.6552	135.976	78.4676	98.4565	89.8085
103.887	93.9448	100.367	94.5272	113.2	95.5438	102.744	93.4643	102.932	97.7183	124.871	75.2582	106.244	71.571	136.059	78.398	98.5406	89.8007
103.971	93.9406	100.451	94.5264	113.284	95.5449	102.827	93.4311	103.012	97.7093	124.954	75.1543	106.327	71.4862	136.144	78.3276	98.6237	89.7928
104.052	93.9365	100.531	94.5264	113.366	95.5447	102.91	93.3981	103.096	97.7	125.036	75.0504	106.41	71.4014	136.226	78.2571	98.7073	89.7849
104.135	93.9321	100.614	94.5266	113.454	95.5452	102.993	93.365	103.179	97.6903	125.117	74.9463	106.494	71.3167	136.307	78.1867	98.7905	89.777
104.219	93.9277	100.7	94.5276	113.538	95.5436	103.077	93.3313	103.263	97.6812	125.198	74.8429	106.579	71.2309	136.39	78.1158	98.8723	89.7689
104.302	93.9234	100.782	94.5263	113.62	95.5434	103.159	93.2977	103.346	97.6721	125.283	74.7404	106.66	71.145	136.477	78.0447	98.9556	89.7612
104.385	93.9189	100.866	94.5251	113.703	95.5439	103.246	93.2644	103.431	97.663	125.365	74.6388	106.744	71.059	136.559	77.9734	99.0378	89.7532
104.468	93.9148	100.947	94.5237	113.786	95.5436	103.325	93.2307	103.513	97.6535	125.448	74.5387	106.827	70.972	136.642	77.9027	99.1215	89.745
104.553	93.9111	101.031	94.5234	113.869	95.5428	103.407	93.197	103.596	97.6441	125.534	74.4398	106.909	70.8853	136.725	77.8313	99.2042	89.7368
104.637	93.907	101.116	94.523	113.95	95.5415	103.491	93.1627	103.68	97.6344	125.614	74.3427	106.993	70.7978	136.806	77.7591	99.2895	89.7285
104.719	93.9033	101.197	94.5236	114.034	95.5402	103.574	93.1285	103.763	97.6249	125.701	74.2471	107.079	70.7111	136.892	77.6877	99.3713	89.7202
104.803	93.8994	101.278	94.522	114.117	95.5404	103.658	93.0941	103.846	97.6153	125.781	74.1541	107.161	70.6232	136.977	77.6157	99.4539	89.712
104.887	93.8953	101.363	94.5201	114.2	95.5393	103.74	93.0594	103.929	97.6056	125.865	74.064	107.244	70.5347	137.058	77.5431	99.5376	89.7038
104.969	93.8909	101.447	94.5219	114.284	95.5379	103.824	93.0248	104.013	97.5959	125.947	73.9762	107.328	70.4466	137.141	77.4705	99.6246	89.6953
105.053	93.8867	101.531	94.5223	114.366	95.5379	103.909	92.9901	104.094	97.586	126.029	73.8919	107.41	70.3587	137.224	77.398	99.7062	89.6868
105.136	93.8828	101.614	94.5199	114.45	95.5367	103.991	92.9553	104.181	97.576	126.11	73.8096	107.494	70.2698	137.308	77.3246	99.7892	89.6784
105.22	93.8788	101.699	94.5198	114.533	95.5353	104.073	92.9202	104.261	97.5661	126.196	73.7293	107.577	70.1805	137.391	77.2509	99.8727	89.6698
105.304	93.8748	101.781	94.5181	114.617	95.5343	104.158	92.8849	104.344	97.5566	126.279	73.6511	107.659	70.0897	137.476	77.1774	99.9539	89.6612
105.385	93.8707	101.861	94.5176	114.701	95.5351	104.242	92.8498	104.427	97.5463	126.364	73.5746	107.743	69.9999	137.558	77.1032	100.037	89.6527
105.47	93.8666	101.943	94.5159	114.785	95.5336	104.324	92.8143	104.512	97.5363	126.447	73.5004	107.825	69.9093	137.643	77.0289	100.12	89.6441
105.554	93.8624	102.024	94.5159	114.87	95.5318	104.407	92.7787	104.596	97.5263	126.528	73.4279	107.91	69.8188	137.726	76.9548	100.206	89.6354
105.636	93.8587	102.112	94.5158	114.952	95.5289	104.489	92.743	104.678	97.5165	126.611	73.3571	107.99	69.7275	137.808	76.8801	100.287	89.6269
105.722	93.8551	102.194	94.5149	115.036	95.5269	104.573	92.7074	104.763	97.5065	126.696	73.2875	108.076	69.6353	137.892	76.8058	100.372	89.6184
105.803	93.8515	102.275	94.5147	115.119	95.5239	104.657	92.6715	104.846	97.4964	126.782	73.2195	108.16	69.5429	137.975	76.7307	100.457	89.6098
105.886	93.848	102.358	94.5152	115.2	95.5213	104.741	92.6354	104.927	97.486	126.866	73.1527	108.243	69.4503	138.056	76.6556	100.54	89.6012
105.969	93.8442	102.44	94.5151	115.284	95.5195	104.825	92.5994	105.01	97.4759	126.953	73.0873	108.323	69.3571	138.145	76.5799	100.621	89.5923
106.053	93.8403	102.523	94.5142	115.369	95.5189	104.907	92.563	105.094	97.4658	127.034	73.023	108.406	69.2639	138.228	76.5044	100.704	89.5831
106.134	93.8366	102.606	94.5144	115.451	95.5183	104.989	92.5264	105.177	97.4556	127.12	72.9605	108.49	69.17	138.307	76.4284	100.788	89.5742
106.217	93.8329	102.689	94.5153	115.534	95.5178	105.072	92.4896	105.26	97.4451	127.205	72.8992	108.572	69.076	138.393	76.352	100.873	89.5653
106.301	93.8293	102.77	94.5138	115.615	95.5164	105.158	92.4527	105.343	97.4349	127.29	72.8394	108.658	68.9812	138.475	76.2755	100.956	89.5562
106.385	93.8258	102.854	94.5141	115.699	95.5148	105.237	92.4157	105.427	97.4245	127.375	72.7817	108.74	68.8864	138.561	76.1984	101.035	89.547
106.467	93.8218	102.937	94.5136	115.78	95.5133	105.323	92.3786	105.511	97.414	127.46	72.7243	108.824	68.7922	138.645	76.1213	101.118	89.5378
106.55	93.8179	103.02	94.5126	115.865	95.5119	105.406	92.341	105.593	97.4034	127.541	72.6689	108.906	68.6975	138.727	76.0446	101.204	89.5284
106.635	93.8144	103.1	94.513	115.947	95.5101	105.49	92.3036	105.676	97.3931	127.625	72.6148	108.988	68.6021	138.81	75.967	101.286	89.5193
106.719	93.8107	103.185	94.5138	116.031	95.5087	105.575	92.2661	105.759	97.3823	127.713	72.5626	109.069	68.5068	138.893	75.8894	101.37	89.51
106.801	93.8069	103.266	94.5154	116.117	95.5079	105.66	92.2287	105.842	97.3715	127.797	72.5112	109.155	68.411	138.978	75.8117	101.452	89.5004
106.885	93.803	103.349	94.5163	116.197	95.5066	105.742	92.1913	105.928	97.3606	127.883	72.4613	109.239	68.315	139.06	75.7334	101.537	89.4912
106.968	93.7993	103.434	94.5152	116.28	95.5055	105.824	92.153	106.014	97.3496	127.968	72.4126	109.322	68.219	139.144	75.6549	101.619	89.4816
107.052	93.7959	103.522	94.5127	116.364	95.505	105.908	92.1149	106.096	97.339	128.054	72.3652	109.408	68.1221	139.228	75.5761	101.699	89.4719
107.137	93.7924	103.604	94.5103	116.447	95.5041	105.992	92.0764	106.177	97.3283	128.139	72.3193	109.49	68.0254	139.312	75.4973	101.786	89.4622
107.217	93.7884	103.686	94.5093	116.531	95.5035	106.075	92.0379	106.26	97.3172	128.225	72.2743	109.573	67.9271	139.393	75.4178	101.87	89.4527
107.302	93.7847	103.769	94.5091	116.617	95.5013	106.159	91.9992	106.345	97.3064	128.312	72.2311	109.657	67.8295	139.476	75.3381	101.955	89.443
107.384	93.7807	103.85	94.5094	116.699	95.4988	106.241	91.9606	106.427	97.2956	128.395	72.189	109.74	67.731	139.56	75.2588	102.036	89.4332
107.469	93.7768	103.936	94.5103	116.781	95.4977	106.323	91.9214	106.511	97.2842	128.484	72.1482	109.824	67.6324	139.643	75.1793	102.119	89.4236
107.553	93.773	104.017	94.5079	116.862	95.4969	106.404	91.8824	106.596	97.2729	128.569	72.1087	109.908	67.533	139.727	75.0991	102.203	89.4137
107.633	93.7693	104.102	94.508	116.945	95.4951	106.488	91.8431	106.678	97.2618	128.654	72.0703	109.993	67.434	139.811	75.0188	102.286	89.4037
107.716	93.7657	104.186	94.5065	117.029	95.4938	106.57	91.8039	106.763	97.2505	128.741	72.0335	110.075	67.3346	139.894	74.9383	102.37	89.3933
107.799	93.7622	104.27	94.5067	117.112	95.4933	106.654	91.7641	106.847	97.2391	128.828	71.9979	110.158	67.2345	139.978	74.857	102.452	89.3834
107.883	93.7585	104.353	94.5047	117.195	95.4939	106.737	91.7245	106.927	97.2277	128.913	71.9629	110.244	67.1352	140.063	74.7761	102.537	89.3733
107.968	93.7548	104.437	94.5035	117.276	95.4938	106.82	91.6848	107.01	97.2165	128.999	71.9296	110.325	67.0339	140.145	74.6946	102.618	89.3631
108.05	93.7509	104.52	94.5021	117.361	95.493	106.904	91.6447	107.092	97.2049	129.086	71.897	110.409	66.9339	140.228	74.6122	102.701	89.3529
108.134	93.747	104.603	94.4991	117.444	95.4931	106.989	91.6046	107.178	97.1937	129.171	71.8654	110.493	66.8325	140.31	74.5303	102.785	89.3425
108.217	93.7429	104.685	94.497	117.529	95.4929	107.073	91.5646	107.26	97.1821	129.257	71.8346	110.579	66.7311	140.394	74.4483	102.868	89.3308
108.301	93.7392	104.77	94.4947	117.612	95.4928	107.155	91.5241	107.343	97.1704	129.343	71.8046	110.659	66.63	140.482	74.3662	102.949	89.3172
108.383	93.7354	104.852	94.4937	117.694	95.4924	107.24	91.4837	107.427	97.159	129.431	71.7757	110.744	66.5275	140.565	74.2832	103.034	89.3036
108.468	93.7321	104.933	94.4932	117.778	95.493	107.323	91.4431	107.509	97.1473	129.517	71.7473	110.827	66.4252	140.646	74.1952	103.117	89.2915
108.551	93.7288	105.019	94.4911	117.859	95.4923	107.406	91.4023	107.592	97.1354	129.604	71.7196	110.909	66.3218	140.725	74.1067	103.197	89.2802
108.635	93.7254	105.102	94.4904	117.945	95.4908	107.489	91.3614	107.678	97.1236	129.689	71.6923	110.993	66.2181	140.807	74.0186	103.282	89.2697
108.716	93.7221	105.186	94.4908	118.027	95.4897	107.571	91.3199	107.759	97.1117	129.776	71.6661	111.079	66.1143	140.887	73.9299	103.366	89.2592
108.799	93.719	105.268	94.4924	118.111	95.4896	107.655	91.2785	107.844	97.0998	129.863	71.6403	111.16	66.0105	140.972	73.844	103.45	89.2491
108.88	93.716	105.351	94.4908	118.193	95.4893	107.738	91.2374	107.924	97.088	129.952	71.6153	111.243	65.9061	141.056	73.7607	103.533	89.2391
108.966	93.7125	105.436	94.4909	118.278	95.488	107.82	91.1958	108.007	97.0761	130.037	71.5909	111.328	65.8017	141.139	73.6781	103.616	89.2291
109.049	93.7094	105.519	94.4899	118.359	95.4873	107.905	91.1539	108.091	97.064	130.126	71.567	111.411	65.6965	141.22	73.5957	103.699	89.2193
109.131	93.7059	105.603	94.4896	118.444	95.4871	107.987	91.1119	108.176	97.0516	130.212	71.5435	111.496	65.5916	141.307	73.5143	103.782	89.2092
109.216	93.7031	105.686	94.4889	118.525	95.4874	108.07	91.0696	108.258	97.0398	130.297	71.5206	111.581	65.4862	141.39	73.4316	103.866	89.1989
109.296	93.7002	105.77	94.4903	118.608	95.4861	108.155	91.0273	108.342	97.0277	130.384	71.4978	111.665	65.3804	141.473	73.3479	103.946	89.1882
109.383	93.6966	105.854	94.4917	118.694	95.4844	108.238	90.9847	108.425	97.0158	130.473	71.4759	111.745	65.2742	141.554	73.2635	104.029	89.1772
109.468	93.6937	105.938	94.492	118.779	95.4829	108.318	90.942	108.508	97.0036	130.556	71.4543	111.832	65.1682	141.639	73.1791	104.115	89.1657
109.548	93.6904	106.02	94.4933	118.862	95.482	108.403	90.8994	108.591	96.9909	130.642	71.4324	111.912	65.0617	141.722	73.0945	104.197	89.1541
109.635	93.6871	106.105	94.4922	118.946	95.48	108.487	90.8564	108.675	96.978	130.73	71.411	111.995	64.9549	141.806	73.0094	104.281	89.1425
109.718	93.684	106.187	94.4924	119.026	95.4784	108.569	90.8136	108.76	96.9655	130.814	71.3898	112.079	64.8479	141.891	72.9237	104.364	89.1311
109.802	93.681	106.27	94.4932	119.11	95.4768	108.655	90.7704	108.843	96.9529	130.899	71.3691	112.161	64.7404	141.974	72.8376	104.448	89.1195
109.884	93.6778	106.354	94.4933	119.192	95.4757	108.737	90.7267	108.924	96.9403	130.988	71.3488	112.243	64.6317	142.058	72.7503	104.53	89.1079
109.968	93.6746	106.437	94.4926	119.277	95.4745	108.823	90.6833	109.007	96.9277	131.075	71.3285	112.326	64.5229	142.141	72.663	104.613	89.0963
110.052	93.6714	106.524	94.4924	119.359	95.4729	108.906	90.6396	109.09	96.915	131.16	71.308	112.41	64.413	142.227	72.5758	104.697	89.0844
110.137	93.6683	106.606	94.4909	119.443	95.4709	108.99	90.5955	109.174	96.9025	131.246	71.2881	112.494	64.3037	142.311	72.4883	104.779	89.0735
110.218	93.6655	106.691	94.4905	119.526	95.4699	109.072	90.5515	109.257	96.8898	131.331	71.2685	112.579	64.1942	142.395	72.401	104.865	89.0633
110.301	93.6623	106.774	94.4914	119.607	95.4697	109.154	90.5075	109.343	96.8769	131.42	71.2496	112.662	64.0844	142.479	72.3154	104.95	89.0529
110.385	93.6596	106.857	94.4894	119.694	95.4689	109.237	90.4633	109.424	96.8639	131.509	71.231	112.748	63.9741	142.563	72.2303	105.033	89.0432
110.469	93.6567	106.942	94.4895	119.779	95.4678	109.318	90.4186	109.51	96.8509	131.592	71.2123	112.831	63.8638	142.648	72.1464	105.116	89.0322
110.551	93.6538	107.025	94.4894	119.859	95.4676	109.402	90.3737	109.595	96.8377	131.675	71.1936	112.913	63.7534	142.735	72.063	105.201	89.0196
110.636	93.6506	107.106	94.4879	119.945	95.4685	109.486	90.329	109.677	96.8243	131.763	71.1753	112.997	63.6429	142.82	71.9772	105.285	89.0067
110.718	93.6468	107.191	94.4858	120.027	95.4691	109.568	90.2843	109.759	96.8109	131.847	71.1564	113.079	63.5315	142.904	71.888	105.369	88.9943
110.802	93.6436	107.273	94.486	120.11	95.4688	109.652	90.2387	109.841	96.7978	131.935	71.1386	113.162	63.4199	142.991	71.798	105.451	88.9806
110.884	93.6408	107.357	94.4867	120.192	95.469	109.737	90.193	109.926	96.7845	132.022	71.1203	113.248	63.3072	143.074	71.7076	105.535	88.9662
110.968	93.6381	107.442	94.4853	120.274	95.4679	109.819	90.1476	110.008	96.7713	132.106	71.1018	113.331	63.1948	143.158	71.6152	105.618	88.9512
111.052	93.6354	107.525	94.4852	120.359	95.4679	109.903	90.1019	110.091	96.7574	132.192	71.0842	113.414	63.0823	143.242	71.5207	105.703	88.9365
111.134	93.6328	107.607	94.4843	120.441	95.4675	109.986	90.0559	110.175	96.7441	132.277	71.0663	113.498	62.9693	143.325	71.4267	105.784	88.922
111.22	93.63	107.69	94.4837	120.525	95.4666	110.072	90.0099	110.257	96.7306	132.363	71.0486	113.581	62.8559	143.408	71.3333	105.866	88.9078
111.304	93.6272	107.773	94.4827	120.609	95.4641	110.156	89.9637	110.34	96.717	132.447	71.031	113.665	62.7424	143.49	71.2397	105.953	88.8935
111.386	93.6239	107.859	94.4829	120.691	95.4625	110.236	89.9175	110.422	96.7034	132.536	71.0141	113.748	62.6282	143.574	71.1469	106.034	88.8791
111.471	93.621	107.939	94.4816	120.776	95.4608	110.32	89.8709	110.507	96.6896	132.621	70.9969	113.834	62.5136	143.658	71.0537	106.12	88.865
111.553	93.6183	108.026	94.4806	120.858	95.4588	110.401	89.824	110.592	96.6759	132.705	70.9795	113.915	62.3985	143.742	70.9608	106.202	88.8508
111.638	93.6155	108.11	94.4804	120.941	95.4567	110.486	89.7773	110.671	96.6618	132.788	70.9625	113.999	62.2841	143.823	70.8682	106.283	88.8368
111.721	93.6127	108.192	94.4791	121.026	95.4552	110.571	89.7302	110.757	96.6483	132.871	70.9454	114.081	62.1697	143.907	70.7749	106.365	88.8223
111.804	93.6099	108.275	94.4771	121.11	95.4541	110.655	89.6828	110.84	96.6346	132.959	70.9279	114.166	62.0549	143.991	70.6812	106.448	88.8078
111.888	93.6072	108.357	94.4768	121.193	95.4531	110.736	89.6352	110.924	96.6204	133.044	70.9113	114.249	61.9386	144.074	70.5877	106.534	88.7932
111.971	93.6051	108.441	94.4754	121.275	95.4533	110.819	89.5878	111.007	96.6064	133.13	70.8945	114.335	61.823	144.158	70.4945	106.615	88.7785
112.056	93.6026	108.524	94.4724	121.359	95.4523	110.903	89.5398	111.091	96.5923	133.214	70.8775	114.413	61.7068	144.241	70.4003	106.698	88.7638
112.136	93.6001	108.608	94.4703	121.441	95.4517	110.987	89.492	111.175	96.5779	133.296	70.8605	114.498	61.5901	144.324	70.3064	106.782	88.7488
112.219	93.5978	108.691	94.4697	121.525	95.4518	111.071	89.4443	111.258	96.5637	133.381	70.8435	114.583	61.4717	144.405	70.212	106.864	88.7336
112.301	93.5949	108.775	94.4681	121.61	95.4502	111.154	89.3961	111.34	96.5494	133.469	70.8272	114.665	61.3542	144.491	70.1171	106.95	88.7185
112.384	93.5921	108.856	94.4666	121.69	95.4488	111.238	89.3477	111.424	96.5352	133.552	70.8106	114.749	61.2369	144.575	70.0217	107.032	88.7031
112.468	93.5895	108.943	94.4674	121.775	95.4483	111.32	89.299	111.506	96.5209	133.635	70.794	114.833	61.1198	144.659	69.9268	107.117	88.6879
112.553	93.587	109.025	94.467	121.858	95.4464	111.406	89.25	111.588	96.5067	133.72	70.7775	114.915	61.0026	144.742	69.8317	107.198	88.6724
112.636	93.584	109.109	94.4691	121.941	95.4445	111.486	89.2012	111.673	96.4922	133.803	70.7605	114.999	60.8846	144.823	69.7361	107.279	88.6566
112.72	93.5809	109.19	94.4687	122.024	95.4428	111.571	89.1516	111.757	96.4776	133.887	70.7436	115.081	60.7663	144.907	69.6406	107.363	88.6407
112.805	93.5777	109.275	94.4668	122.11	95.442	111.653	89.1021	111.841	96.4624	133.972	70.7272	115.166	60.6474	144.988	69.5444	107.448	88.6245
112.886	93.5743	109.36	94.4666	122.192	95.4406	111.733	89.0524	111.923	96.4479	134.055	70.7103	115.249	60.5284	145.075	69.4481	107.529	88.6085
112.971	93.5712	109.44	94.4666	122.274	95.4397	111.821	89.0025	112.007	96.4331	134.139	70.6935	115.334	60.4094	145.158	69.3518	107.612	88.5924
113.053	93.5676	109.525	94.4654	122.36	95.4388	111.905	88.9528	112.092	96.418	134.224	70.6768	115.417	60.2898	145.242	69.2554	107.697	88.576
113.136	93.5642	109.607	94.4657	122.442	95.4386	111.987	88.9026	112.173	96.403	134.308	70.6599	115.499	60.1698	145.323	69.1582	107.779	88.5597
113.221	93.5607	109.691	94.4668	122.525	95.438	112.072	88.8523	112.258	96.3882	134.393	70.6431	115.583	60.0502	145.407	69.0605	107.862	88.543
113.305	93.5566	109.774	94.4682	122.608	95.4363	112.154	88.8021	112.341	96.3736	134.476	70.6266	115.665	59.93	145.492	68.9631	107.946	88.5263
113.387	93.553	109.858	94.4669	122.691	95.4354	112.237	88.7509	112.427	96.3584	134.56	70.6099	115.75	59.81	145.572	68.8655	108.028	88.5093
113.472	93.5497	109.939	94.466	122.775	95.4342	112.322	88.699	112.507	96.3433	134.645	70.5928	115.834	59.6897	145.655	68.7678	108.11	88.4922
113.552	93.5465	110.024	94.4657	122.856	95.4326	112.404	88.647	112.591	96.3281	134.725	70.5761	115.916	59.5697	145.741	68.6699	108.194	88.4747
113.634	93.5435	110.107	94.4649	122.941	95.4311	112.486	88.5948	112.674	96.3126	134.81	70.5597	115.999	59.4485	145.821	68.5717	108.277	88.4572
113.716	93.5408	110.192	94.4638	123.025	95.4297	112.566	88.5418	112.757	96.2976	134.892	70.5428	116.082	59.3271	145.904	68.4729	108.361	88.4395
113.797	93.5386	110.274	94.4624	123.108	95.4283	112.65	88.4886	112.84	96.2824	134.977	70.5261	116.166	59.2056	145.987	68.3739	108.445	88.4216
113.883	93.5367	110.359	94.4632	123.193	95.4272	112.731	88.4355	112.924	96.2666	135.062	70.5094	116.25	59.084	146.071	68.2745	108.53	88.4037
113.968	93.5349	110.442	94.4615	123.276	95.4261	112.815	88.3817	113.007	96.251	135.144	70.4928	116.332	58.9624	146.154	68.1747	108.612	88.3857
114.051	93.5339	110.524	94.4614	123.36	95.4253	112.897	88.3278	113.092	96.2351	135.226	70.4757	116.413	58.8409	146.239	68.0753	108.694	88.3671
114.134	93.5326	110.608	94.4606	123.442	95.4239	112.983	88.2737	113.173	96.2192	135.307	70.4586	116.498	58.7184	146.321	67.9755	108.774	88.3486
114.213	93.5301	110.69	94.4596	123.528	95.4231	113.066	88.2195	113.258	96.2033	135.392	70.442	116.579	58.596	146.405	67.8749	108.859	88.33
114.3	93.5287	110.775	94.4577	123.61	95.4222	113.147	88.1651	113.341	96.1877	135.476	70.425	116.664	58.4728	146.487	67.7744	108.943	88.3109
114.385	93.5274	110.856	94.4572	123.694	95.4216	113.23	88.1104	113.422	96.1718	135.557	70.408	116.75	58.3501	146.57	67.6733	109.024	88.2919
114.47	93.5253	110.941	94.4581	123.776	95.4206	113.315	88.0554	113.507	96.156	135.642	70.3911	116.831	58.2269	146.655	67.5723	109.109	88.2725
114.551	93.5229	111.024	94.4578	123.858	95.4201	113.398	88.0005	113.59	96.1401	135.726	70.374	116.915	58.1038	146.738	67.4708	109.191	88.253
114.634	93.5202	111.104	94.4572	123.942	95.4183	113.478	87.9451	113.672	96.1236	135.808	70.357	117	57.98	146.82	67.3699	109.273	88.2329
114.717	93.5177	111.191	94.4536	124.024	95.4164	113.561	87.8899	113.757	96.1074	135.892	70.3397	117.083	57.8566	146.906	67.2681	109.359	88.2132
114.801	93.5143	111.273	94.451	124.109	95.415	113.645	87.8339	113.839	96.0911	135.975	70.3227	117.164	57.7326	146.989	67.1659	109.442	88.1933
114.884	93.5111	111.358	94.449	124.193	95.4146	113.73	87.7778	113.921	96.075	136.058	70.3054	117.249	57.6098	147.071	67.064	109.525	88.1731
114.967	93.5073	111.44	94.4469	124.277	95.4145	113.814	87.722	114.006	96.0587	136.141	70.2883	117.331	57.4866	147.156	66.9617	109.608	88.1528
115.05	93.5038	111.523	94.4471	124.357	95.413	113.897	87.666	114.092	96.0423	136.225	70.2711	117.417	57.3629	147.238	66.8589	109.69	88.1318
115.134	93.5014	111.607	94.4457	124.442	95.4124	113.977	87.6097	114.175	96.0258	136.306	70.2539	117.498	57.2386	147.321	66.7556	109.771	88.1108
115.219	93.4998	111.69	94.4452	124.524	95.4112	114.061	87.5533	114.255	96.0089	136.389	70.237	117.583	57.1142	147.404	66.6526	109.856	88.0895
115.302	93.499	111.772	94.4445	124.608	95.4104	114.149	87.4966	114.339	95.9921	136.474	70.2196	117.665	56.9891	147.488	66.5493	109.941	88.0685
115.384	93.4981	111.858	94.444	124.692	95.4095	114.231	87.4395	114.423	95.9757	136.554	70.2019	117.747	56.8648	147.572	66.4458	110.022	88.0469
115.465	93.4958	111.94	94.4423	124.775	95.408	114.313	87.3825	114.507	95.9588	136.637	70.1844	117.829	56.7403	147.654	66.3421	110.106	88.025
115.548	93.4924	112.022	94.441	124.858	95.4068	114.393	87.3249	114.591	95.9416	136.716	70.1668	117.916	56.6151	147.738	66.2384	110.189	88.0031
115.635	93.4883	112.107	94.4407	124.94	95.4052	114.474	87.2676	114.671	95.9247	136.798	70.1493	117.998	56.491	147.82	66.1343	110.274	87.981
115.717	93.4852	112.187	94.4408	125.024	95.4042	114.562	87.2101	114.755	95.9076	136.884	70.1323	118.082	56.3674	147.902	66.0296	110.356	87.9585
115.8	93.4828	112.272	94.4407	125.108	95.402	114.644	87.1522	114.839	95.8906	136.965	70.1149	118.166	56.2422	147.986	65.9248	110.44	87.9358
115.884	93.4796	112.352	94.4413	125.191	95.4004	114.727	87.0938	114.921	95.8736	137.047	70.0976	118.249	56.1174	148.069	65.8193	110.523	87.9127
115.966	93.4772	112.437	94.4423	125.274	95.3978	114.808	87.0353	115.004	95.8566	137.128	70.08	118.331	55.9928	148.151	65.7137	110.607	87.8893
116.05	93.4759	112.522	94.4417	125.359	95.3959	114.893	86.9768	115.089	95.8394	137.212	70.0618	118.413	55.8684	148.233	65.6085	110.69	87.8658
116.132	93.4741	112.604	94.4392	125.44	95.3951	114.976	86.9179	115.171	95.822	137.292	70.0444	118.495	55.7432	148.316	65.5027	110.774	87.842
116.216	93.4719	112.689	94.4395	125.522	95.394	115.063	86.8588	115.256	95.8049	137.376	70.027	118.58	55.6192	148.402	65.3971	110.854	87.8177
116.299	93.4698	112.772	94.4383	125.606	95.3918	115.146	86.7998	115.34	95.7873	137.458	70.0091	118.664	55.4944	148.485	65.2914	110.939	87.7934
116.384	93.4683	112.858	94.439	125.691	95.3898	115.227	86.7403	115.424	95.7699	137.544	69.9916	118.746	55.3703	148.569	65.1852	111.02	87.769
116.466	93.4655	112.939	94.4395	125.774	95.3888	115.312	86.681	115.507	95.7523	137.622	69.9736	118.828	55.2461	148.649	65.0783	111.105	87.7442
116.549	93.4625	113.023	94.4427	125.857	95.3874	115.394	86.6212	115.59	95.7343	137.704	69.9558	118.912	55.1215	148.735	64.9716	111.189	87.7195
116.63	93.4602	113.105	94.444	125.94	95.3864	115.478	86.5612	115.674	95.7165	137.788	69.9385	118.994	54.9976	148.817	64.8644	111.271	87.695
116.714	93.4581	113.189	94.4422	126.022	95.3843	115.562	86.501	115.758	95.6986	137.87	69.9206	119.077	54.873	148.9	64.757	111.356	87.6702
116.8	93.4562	113.274	94.4407	126.105	95.3805	115.643	86.4406	115.842	95.6804	137.951	69.9024	119.16	54.7497	148.982	64.6494	111.438	87.645
116.88	93.4544	113.354	94.4392	126.188	95.3792	115.727	86.3799	115.924	95.6625	138.034	69.8849	119.242	54.626	149.064	64.5421	111.524	87.6188
116.963	93.4526	113.441	94.4377	126.272	95.3782	115.811	86.3193	116.006	95.6443	138.119	69.867	119.325	54.503	149.146	64.4341	111.603	87.5923
117.046	93.4488	113.521	94.436	126.357	95.3764	115.893	86.2584	116.088	95.6264	138.202	69.8497	119.41	54.3802	149.232	64.3264	111.686	87.5652
117.13	93.4461	113.604	94.4343	126.44	95.3738	115.976	86.1972	116.172	95.6085	138.279	69.8317	119.496	54.2578	149.315	64.2184	111.767	87.5376
117.213	93.4426	113.688	94.4328	126.523	95.3718	116.06	86.1356	116.258	95.5903	138.363	69.8134	119.575	54.135	149.398	64.1098	111.853	87.5101
117.296	93.4387	113.77	94.4317	126.605	95.37	116.144	86.0739	116.34	95.5719	138.441	69.7951	119.658	54.0132	149.479	64.0013	111.934	87.4819
117.377	93.4353	113.854	94.4301	126.689	95.3675	116.228	86.012	116.424	95.5534	138.524	69.7767	119.74	53.891	149.564	63.8924	112.02	87.4539
117.459	93.4318	113.938	94.4288	126.773	95.3662	116.311	85.9499	116.506	95.5347	138.607	69.7586	119.824	53.7689	149.647	63.7831	112.102	87.4257
117.543	93.4301	114.021	94.4273	126.856	95.3641	116.396	85.8877	116.589	95.5161	138.69	69.7403	119.909	53.648	149.73	63.6735	112.184	87.3968
117.626	93.4288	114.106	94.4283	126.939	95.3621	116.479	85.8251	116.671	95.4972	138.771	69.7222	119.991	53.5275	149.814	63.5645	112.269	87.3677
117.711	93.4275	114.191	94.4291	127.022	95.3609	116.562	85.7625	116.757	95.4783	138.853	69.7041	120.073	53.4071	149.896	63.4551	112.352	87.3386
117.794	93.4259	114.273	94.4235	127.105	95.3599	116.645	85.6996	116.838	95.4594	138.938	69.686	120.155	53.2867	149.98	63.3451	112.436	87.3092
117.876	93.4224	114.354	94.4072	127.188	95.3574	116.732	85.6366	116.921	95.4405	139.019	69.6672	120.238	53.1679	150.063	63.2353	112.517	87.2789
117.958	93.4192	114.437	94.3904	127.272	95.3553	116.814	85.5729	117.006	95.4216	139.098	69.6487	120.322	53.0495	150.144	63.1257	112.6	87.2488
118.042	93.4168	114.521	94.3819	127.356	95.353	116.896	85.5095	117.088	95.4028	139.182	69.6306	120.406	52.9312	150.229	63.0152	112.683	87.2182
118.126	93.4155	114.6	94.375	127.439	95.3506	116.98	85.4457	117.172	95.3837	139.264	69.6122	120.489	52.8136	150.313	62.9046	112.766	87.1871
118.209	93.4139	114.683	94.3715	127.521	95.3495	117.064	85.3816	117.257	95.3645	139.349	69.5937	120.57	52.6974	150.395	62.794	112.85	87.1557
118.291	93.4137	114.767	94.3763	127.608	95.3486	117.147	85.3176	117.34	95.345	139.427	69.5752	120.652	52.5814	150.479	62.6831	112.931	87.1243
118.374	93.4127	114.851	94.3765	127.686	95.3464	117.233	85.2531	117.424	95.3256	139.509	69.5565	120.733	52.4664	150.562	62.5719	113.015	87.0919
118.459	93.4115	114.933	94.3775	127.769	95.3438	117.312	85.1886	117.506	95.306	139.591	69.5377	120.819	52.352	150.647	62.4612	113.097	87.0593
118.541	93.4088	115.016	94.3798	127.854	95.341	117.395	85.1237	117.592	95.2863	139.674	69.5195	120.899	52.2381	150.732	62.3499	113.181	87.0267
118.622	93.4052	115.1	94.383	127.938	95.337	117.479	85.0585	117.671	95.2668	139.757	69.5008	120.983	52.1262	150.816	62.2383	113.263	86.9936
118.705	93.4018	115.184	94.3867	128.019	95.3352	117.563	84.9932	117.756	95.2468	139.838	69.4823	121.067	52.0151	150.898	62.1272	113.347	86.96
118.788	93.3991	115.267	94.3907	128.105	95.3344	117.65	84.9278	117.837	95.2271	139.919	69.4638	121.149	51.9047	150.979	62.0155	113.43	86.9262
118.87	93.3961	115.347	94.3927	128.187	95.3324	117.731	84.8623	117.921	95.2071	140.004	69.445	121.232	51.7963	151.062	61.9038	113.512	86.8919
118.954	93.394	115.433	94.3957	128.268	95.3303	117.813	84.7963	118.002	95.1871	140.083	69.4258	121.316	51.6888	151.145	61.792	113.595	86.8578
119.037	93.3923	115.516	94.398	128.352	95.3291	117.896	84.7301	118.087	95.167	140.166	69.4066	121.398	51.5835	151.228	61.6797	113.679	86.8232
119.121	93.3905	115.599	94.3986	128.436	95.3276	117.98	84.6633	118.169	95.1467	140.249	69.3873	121.481	51.4788	151.313	61.5675	113.762	86.7881
119.203	93.3885	115.682	94.4002	128.518	95.325	118.064	84.5968	118.253	95.1265	140.33	69.3682	121.562	51.3765	151.395	61.4553	113.845	86.7524
119.288	93.3879	115.767	94.3998	128.603	95.3237	118.147	84.5301	118.337	95.1064	140.409	69.3491	121.647	51.2756	151.478	61.3428	113.928	86.7164
119.371	93.3874	115.85	94.4001	128.684	95.3217	118.23	84.4631	118.42	95.0863	140.493	69.3299	121.727	51.1774	151.561	61.2301	114.011	86.6799
119.454	93.3867	115.933	94.4	128.767	95.3202	118.311	84.396	118.503	95.066	140.575	69.3107	121.811	51.0822	151.644	61.1177	114.095	86.6433
119.538	93.3854	116.017	94.4006	128.851	95.3187	118.397	84.3288	118.586	95.0456	140.66	69.2915	121.894	50.9884	151.726	61.0051	114.177	86.6057
119.619	93.3831	116.101	94.4019	128.934	95.3177	118.481	84.2611	118.668	95.0254	140.743	69.2725	121.977	50.8969	151.809	60.8916	114.262	86.5683
119.7	93.3806	116.182	94.4029	129.016	95.3153	118.562	84.1932	118.756	95.0048	140.823	69.2528	122.059	50.8087	151.894	60.779	114.344	86.5303
119.785	93.3782	116.268	94.4104	129.098	95.3126	118.644	84.1251	118.839	94.9842	140.905	69.233	122.143	50.7238	151.977	60.6659	114.426	86.4921
119.866	93.3758	116.351	94.4192	129.182	95.3108	118.729	84.0569	118.92	94.9635	140.988	69.214	122.225	50.6416	152.059	60.5528	114.51	86.4528
119.95	93.3735	116.433	94.4333	129.266	95.3084	118.816	83.9886	119.005	94.9425	141.073	69.195	122.306	50.5635	152.144	60.4397	114.593	86.4138
120.033	93.3714	116.519	94.4432	129.35	95.3074	118.896	83.9197	119.088	94.9212	141.156	69.1756	122.388	50.4873	152.226	60.3265	114.675	86.3742
120.114	93.3693	116.604	94.442	129.433	95.3061	118.979	83.8508	119.17	94.9	141.236	69.1559	122.474	50.4152	152.309	60.2125	114.759	86.3348
120.197	93.3664	116.688	94.4399	129.516	95.3042	119.061	83.7816	119.254	94.8786	141.317	69.1362	122.556	50.3469	152.393	60.0993	114.844	86.2941
120.281	93.3642	116.77	94.4398	129.599	95.3017	119.146	83.7124	119.34	94.8573	141.403	69.1166	122.641	50.2814	152.476	59.9858	114.926	86.2531
120.365	93.3631	116.851	94.4348	129.683	95.3004	119.228	83.6426	119.422	94.8358	141.484	69.0962	122.723	50.219	152.561	59.8726	115.008	86.2116
120.448	93.3621	116.936	94.4258	129.767	95.2983	119.311	83.5723	119.506	94.8145	141.565	69.0762	122.808	50.1605	152.645	59.7585	115.091	86.1697
120.531	93.3608	117.018	94.4179	129.85	95.2956	119.395	83.5022	119.588	94.7927	141.646	69.0564	122.888	50.1043	152.725	59.6451	115.176	86.1274
120.616	93.3592	117.103	94.4113	129.93	95.2935	119.476	83.4317	119.67	94.771	141.728	69.0368	122.972	50.0509	152.809	59.5312	115.259	86.0849
120.699	93.3584	117.187	94.4051	130.013	95.2921	119.559	83.3607	119.753	94.7491	141.812	69.0169	123.056	50.0017	152.892	59.4172	115.341	86.042
120.783	93.3572	117.27	94.4027	130.096	95.29	119.644	83.2898	119.837	94.7273	141.893	68.9966	123.14	49.9549	152.977	59.3035	115.424	85.9985
120.863	93.3557	117.351	94.3998	130.179	95.2884	119.729	83.2188	119.92	94.7057	141.977	68.9762	123.224	49.9118	153.059	59.1895	115.509	85.9547
120.95	93.3545	117.435	94.3959	130.262	95.2871	119.811	83.1477	120.002	94.6839	142.06	68.956	123.307	49.873	153.141	59.0754	115.592	85.9105
121.032	93.3533	117.519	94.3936	130.345	95.2849	119.895	83.0758	120.085	94.662	142.14	68.9358	123.389	49.8386	153.225	58.9615	115.673	85.8657
121.116	93.3526	117.602	94.3923	130.43	95.2832	119.978	83.004	120.173	94.6398	142.225	68.9152	123.474	49.8078	153.307	58.8478	115.758	85.821
121.199	93.3516	117.686	94.3906	130.514	95.282	120.062	82.9322	120.255	94.6173	142.303	68.8942	123.561	49.7809	153.392	58.7335	115.838	85.7755
121.281	93.3501	117.766	94.3883	130.599	95.2802	120.145	82.8598	120.335	94.5946	142.388	68.874	123.642	49.7582	153.475	58.62	115.921	85.7297
121.363	93.3488	117.851	94.3865	130.68	95.2785	120.229	82.7873	120.419	94.5722	142.47	68.8536	123.726	49.7387	153.558	58.5064	116.007	85.6833
121.447	93.3472	117.936	94.3853	130.764	95.2767	120.313	82.7146	120.503	94.5501	142.552	68.833	123.81	49.7225	153.637	58.3925	116.088	85.6362
121.533	93.346	118.019	94.3852	130.845	95.2748	120.395	82.6419	120.586	94.5274	142.636	68.8125	123.895	49.7078	153.722	58.2792	116.169	85.589
121.616	93.3447	118.103	94.3848	130.929	95.2734	120.48	82.5685	120.672	94.5045	142.719	68.7913	123.979	49.6961	153.809	58.1661	116.253	85.5416
121.697	93.3431	118.185	94.3833	131.012	95.2713	120.566	82.4949	120.752	94.4814	142.8	68.7705	124.061	49.6857	153.892	58.0529	116.333	85.4933
121.782	93.3418	118.271	94.3795	131.096	95.2691	120.647	82.4212	120.834	94.4586	142.885	68.7497	124.146	49.6766	153.976	57.9394	116.416	85.4444
121.867	93.3402	118.352	94.3753	131.179	95.269	120.731	82.3471	120.918	94.4357	142.964	68.7289	124.233	49.6692	154.057	57.8268	116.5	85.3952
121.948	93.3392	118.433	94.3739	131.262	95.2664	120.815	82.2731	121.004	94.4124	143.047	68.7081	124.314	49.6624	154.142	57.7141	116.582	85.346
122.032	93.3379	118.517	94.3724	131.345	95.2635	120.897	82.1985	121.087	94.3892	143.13	68.6875	124.398	49.6559	154.223	57.6014	116.665	85.2961
122.116	93.3361	118.603	94.3723	131.429	95.2617	120.979	82.1238	121.171	94.3655	143.214	68.6665	124.484	49.6507	154.306	57.4885	116.748	85.2462
122.202	93.3342	118.686	94.3733	131.513	95.2593	121.064	82.0492	121.254	94.3423	143.295	68.6453	124.569	49.6459	154.39	57.376	116.833	85.1959
122.283	93.3327	118.768	94.3711	131.597	95.2575	121.145	81.9737	121.336	94.3189	143.38	68.6245	124.652	49.6415	154.473	57.264	116.915	85.1453
122.367	93.3316	118.85	94.3703	131.681	95.2554	121.228	81.898	121.419	94.2954	143.46	68.6029	124.738	49.6379	154.554	57.1518	116.998	85.0938
122.451	93.3302	118.936	94.3702	131.763	95.2543	121.315	81.8219	121.503	94.272	143.542	68.5817	124.822	49.6342	154.64	57.0395	117.08	85.0419
122.535	93.3289	119.02	94.3702	131.848	95.2516	121.397	81.7455	121.586	94.2487	143.627	68.5602	124.903	49.6298	154.721	56.9286	117.162	84.9899
122.618	93.3273	119.103	94.3684	131.93	95.2503	121.479	81.6689	121.671	94.2252	143.708	68.5388	124.986	49.6256	154.805	56.8172	117.246	84.9371
122.701	93.3254	119.187	94.3655	132.011	95.2474	121.564	81.5921	121.754	94.2018	143.794	68.5174	125.071	49.6218	154.889	56.7058	117.328	84.884
122.784	93.3235	119.27	94.3664	132.096	95.2449	121.646	81.515	121.837	94.1775	143.874	68.4956	125.155	49.6186	154.97	56.5948	117.409	84.8308
122.867	93.3216	119.352	94.3651	132.178	95.243	121.728	81.4376	121.919	94.1532	143.958	68.4739	125.238	49.6153	155.054	56.4843	117.494	84.7767
122.951	93.3195	119.434	94.3666	132.262	95.2413	121.816	81.3599	122.004	94.1289	144.039	68.4524	125.321	49.6121	155.138	56.3741	117.573	84.7208
123.033	93.3179	119.519	94.3654	132.348	95.2392	121.9	81.282	122.084	94.1047	144.124	68.4309	125.408	49.6091	155.221	56.2639	117.656	84.6631
123.115	93.3161	119.6	94.3619	132.429	95.2375	121.98	81.2036	122.17	94.08	144.207	68.4089	125.492	49.6054	155.303	56.1544	117.738	84.6056
123.2	93.3147	119.686	94.3595	132.513	95.2354	122.063	81.1255	122.251	94.056	144.287	68.387	125.578	49.6026	155.387	56.045	117.82	84.5487
123.285	93.3133	119.767	94.3569	132.596	95.234	122.147	81.0471	122.337	94.0317	144.37	68.3652	125.66	49.6	155.471	55.9363	117.905	84.4924
123.366	93.3123	119.853	94.3562	132.678	95.232	122.23	80.9685	122.42	94.0071	144.453	68.3434	125.743	49.5964	155.553	55.8268	117.986	84.4364
123.451	93.3107	119.934	94.3537	132.762	95.2298	122.312	80.8892	122.501	93.9823	144.536	68.3216	125.829	49.5932	155.636	55.7174	118.065	84.3806
123.537	93.309	120.016	94.3546	132.844	95.2273	122.397	80.8099	122.587	93.9577	144.618	68.2997	125.912	49.591	155.72	55.6091	118.148	84.3247
123.617	93.3072	120.098	94.3545	132.926	95.225	122.479	80.7304	122.671	93.9326	144.702	68.2773	125.994	49.5886	155.802	55.5015	118.233	84.2685
123.701	93.3058	120.184	94.3545	133.011	95.2221	122.562	80.6506	122.752	93.9077	144.784	68.2547	126.081	49.5864	155.883	55.3936	118.315	84.2123
123.787	93.3049	120.266	94.3537	133.092	95.2202	122.647	80.5707	122.836	93.8826	144.866	68.2326	126.165	49.5836	155.969	55.2866	118.396	84.1553
123.871	93.3035	120.35	94.3538	133.176	95.2186	122.729	80.4903	122.919	93.8573	144.949	68.2103	126.248	49.5802	156.051	55.1802	118.483	84.0976
123.954	93.3021	120.434	94.3494	133.26	95.216	122.813	80.4099	123.005	93.8318	145.032	68.1878	126.332	49.5778	156.137	55.074	118.566	84.0395
124.035	93.3006	120.517	94.3482	133.344	95.2142	122.897	80.3294	123.086	93.8065	145.117	68.1655	126.416	49.5758	156.218	54.9685	118.648	83.9813
124.118	93.299	120.601	94.3481	133.432	95.2124	122.982	80.2485	123.17	93.7804	145.199	68.1428	126.499	49.5733	156.304	54.8635	118.73	83.9222
124.201	93.2978	120.684	94.3445	133.513	95.2102	123.066	80.1671	123.252	93.7544	145.281	68.1201	126.582	49.5708	156.385	54.7591	118.814	83.8626
124.285	93.2964	120.769	94.3443	133.596	95.2078	123.148	80.0854	123.337	93.7286	145.362	68.0973	126.666	49.5685	156.468	54.6547	118.898	83.8026
124.369	93.295	120.85	94.3426	133.679	95.2061	123.233	80.0036	123.419	93.7025	145.446	68.0747	126.749	49.5659	156.552	54.5512	118.981	83.7424
124.453	93.2938	120.935	94.3423	133.763	95.2041	123.317	79.9216	123.505	93.6768	145.528	68.0516	126.833	49.5631	156.634	54.4487	119.064	83.6812
124.535	93.2925	121.018	94.34	133.846	95.2019	123.399	79.8395	123.586	93.6509	145.612	68.0286	126.916	49.5608	156.718	54.3465	119.147	83.6197
124.618	93.2912	121.102	94.3375	133.927	95.2003	123.483	79.757	123.671	93.625	145.694	68.0058	127.004	49.5582	156.8	54.2452	119.233	83.5578
124.703	93.2895	121.185	94.3356	134.009	95.1978	123.565	79.6744	123.753	93.5984	145.777	67.983	127.086	49.5556	156.883	54.1449	119.312	83.4954
124.786	93.288	121.27	94.3326	134.095	95.1956	123.648	79.5912	123.835	93.572	145.86	67.9599	127.168	49.5532	156.966	54.045	119.397	83.433
124.87	93.2865	121.352	94.3304	134.176	95.1927	123.729	79.5079	123.919	93.5454	145.943	67.9368	127.253	49.5513	157.05	53.9459	119.482	83.37
124.954	93.2853	121.431	94.3296	134.259	95.19	123.815	79.4244	124.002	93.5186	146.028	67.9137	127.337	49.5488	157.131	53.8479	119.565	83.3065
125.035	93.2843	121.515	94.3285	134.345	95.1874	123.898	79.3408	124.089	93.492	146.107	67.8901	127.42	49.5466	157.213	53.7507	119.649	83.2432
125.121	93.2831	121.598	94.3269	134.427	95.1843	123.981	79.2566	124.171	93.4654	146.192	67.8666	127.503	49.544	157.296	53.654	119.734	83.1808
125.203	93.2819	121.682	94.3265	134.511	95.1825	124.066	79.1725	124.251	93.4385	146.275	67.8432	127.586	49.5423	157.381	53.5588	119.818	83.1189
125.286	93.2804	121.765	94.3268	134.595	95.1808	124.151	79.0881	124.335	93.4118	146.358	67.8198	127.67	49.5396	157.463	53.4646	119.904	83.0576
125.369	93.2792	121.849	94.3254	134.68	95.1786	124.233	79.0036	124.421	93.3849	146.441	67.7964	127.755	49.5368	157.543	53.3714	119.988	82.9959
125.453	93.2779	121.935	94.324	134.761	95.177	124.316	78.9185	124.502	93.3576	146.524	67.7729	127.837	49.5344	157.628	53.2795	120.072	82.9319
125.535	93.2767	122.019	94.3222	134.844	95.1744	124.4	78.8333	124.588	93.3303	146.605	67.7491	127.919	49.5324	157.711	53.1883	120.155	82.8662
125.622	93.2754	122.1	94.3232	134.928	95.1716	124.484	78.7477	124.67	93.3033	146.688	67.7251	128.004	49.5301	157.793	53.0984	120.239	82.8005
125.704	93.2744	122.184	94.3222	135.009	95.1695	124.567	78.6621	124.754	93.276	146.771	67.7014	128.089	49.5275	157.876	53.0103	120.32	82.7346
125.788	93.2733	122.267	94.323	135.093	95.1666	124.652	78.5761	124.838	93.2488	146.857	67.6775	128.171	49.526	157.958	52.9236	120.404	82.6677
125.872	93.2725	122.353	94.3228	135.175	95.1641	124.734	78.4898	124.922	93.2203	146.938	67.6533	128.254	49.5246	158.041	52.8382	120.488	82.5995
125.953	93.2721	122.434	94.3216	135.258	95.161	124.82	78.4033	125.001	93.1918	147.018	67.6295	128.339	49.5228	158.124	52.7538	120.571	82.5316
126.038	93.2709	122.517	94.3208	135.344	95.1584	124.901	78.3166	125.087	93.1636	147.103	67.6059	128.422	49.5213	158.207	52.6717	120.655	82.4638
126.122	93.2696	122.598	94.3193	135.428	95.1557	124.985	78.2299	125.168	93.1351	147.187	67.5814	128.504	49.5192	158.289	52.5906	120.739	82.3959
126.206	93.2681	122.682	94.3152	135.511	95.1533	125.068	78.1427	125.251	93.1067	147.27	67.5571	128.586	49.5176	158.371	52.5113	120.823	82.329
126.287	93.2666	122.766	94.314	135.594	95.1513	125.152	78.0555	125.336	93.0785	147.352	67.5328	128.67	49.5167	158.455	52.4336	120.906	82.2616
126.37	93.2652	122.849	94.3111	135.676	95.1493	125.236	77.9681	125.422	93.0499	147.436	67.5088	128.752	49.5148	158.536	52.3579	120.991	82.1945
126.454	93.264	122.93	94.3096	135.759	95.1479	125.322	77.8805	125.501	93.0216	147.52	67.4843	128.837	49.5129	158.62	52.2846	121.073	82.1272
126.536	93.2629	123.016	94.3081	135.842	95.1458	125.401	77.7925	125.583	92.9933	147.6	67.4602	128.919	49.5121	158.701	52.213	121.156	82.0605
126.62	93.262	123.1	94.3072	135.926	95.1422	125.485	77.7044	125.671	92.9646	147.685	67.4354	129.004	49.5104	158.783	52.1432	121.24	81.9938
126.7	93.2611	123.184	94.305	136.01	95.1395	125.57	77.6165	125.753	92.9356	147.773	67.4107	129.087	49.509	158.865	52.0761	121.325	81.9275
126.783	93.2599	123.266	94.3026	136.092	95.1381	125.65	77.5282	125.837	92.9067	147.851	67.3856	129.17	49.5074	158.947	52.0111	121.408	81.8611
126.865	93.2586	123.351	94.3015	136.176	95.1366	125.735	77.4397	125.918	92.8777	147.935	67.3607	129.254	49.5055	159.03	51.9492	121.49	81.795
126.949	93.2573	123.431	94.2996	136.261	95.1341	125.816	77.3509	126.003	92.8485	148.018	67.3358	129.336	49.5044	159.114	51.8901	121.573	81.7293
127.033	93.2555	123.514	94.2986	136.344	95.1316	125.902	77.2623	126.087	92.8193	148.101	67.3106	129.42	49.5023	159.197	51.8332	121.655	81.6637
127.118	93.2542	123.598	94.2992	136.426	95.1291	125.984	77.1733	126.169	92.7899	148.187	67.2855	129.503	49.5001	159.278	51.7792	121.739	81.5983
127.201	93.2526	123.68	94.2974	136.512	95.1278	126.067	77.0839	126.251	92.7606	148.268	67.2609	129.584	49.499	159.361	51.727	121.823	81.5333
127.285	93.2516	123.763	94.2951	136.595	95.1254	126.15	76.9946	126.334	92.7308	148.351	67.2356	129.668	49.4971	159.442	51.6777	121.906	81.4685
127.365	93.2503	123.845	94.2927	136.677	95.1234	126.232	76.9047	126.42	92.7009	148.434	67.2105	129.75	49.4946	159.526	51.6317	121.991	81.4039
127.451	93.2493	123.93	94.2909	136.761	95.1204	126.318	76.8147	126.503	92.671	148.516	67.185	129.835	49.4942	159.608	51.5895	122.074	81.34
127.534	93.2485	124.013	94.2896	136.845	95.1185	126.399	76.7246	126.586	92.6409	148.601	67.1596	129.915	49.4924	159.693	51.5497	122.154	81.2765
127.618	93.2473	124.096	94.2861	136.928	95.1163	126.483	76.6341	126.669	92.6107	148.684	67.1343	130	49.4903	159.776	51.5125	122.239	81.2135
127.702	93.2463	124.182	94.2836	137.009	95.114	126.566	76.5434	126.752	92.5804	148.767	67.109	130.082	49.4884	159.857	51.479	122.325	81.1509
127.785	93.2453	124.264	94.2844	137.093	95.1111	126.65	76.4529	126.833	92.5498	148.85	67.0835	130.167	49.4872	159.939	51.4475	122.406	81.0894
127.868	93.2441	124.347	94.282	137.176	95.1077	126.733	76.3617	126.918	92.5193	148.934	67.0577	130.249	49.4859	160.022	51.4192	122.491	81.0289
127.95	93.243	124.43	94.2817	137.258	95.1053	126.818	76.2702	127.004	92.4887	149.017	67.0317	130.333	49.4848	160.103	51.3939	122.572	80.9686
128.031	93.2422	124.514	94.281	137.344	95.1027	126.902	76.1785	127.084	92.4577	149.101	67.0061	130.415	49.4836	160.188	51.3705	122.657	80.909
128.114	93.2414	124.596	94.2773	137.427	95.1001	126.983	76.0865	127.168	92.4271	149.184	66.9801	130.499	49.4819	160.269	51.3496	122.741	80.8501
128.199	93.2405	124.679	94.276	137.51	95.0977	127.069	75.9943	127.252	92.3962	149.266	66.9543	130.581	49.481	160.354	51.3313	122.821	80.7916
128.283	93.2395	124.76	94.2753	137.592	95.0949	127.151	75.9014	127.338	92.365	149.349	66.9284	130.664	49.4802	160.436	51.315	122.904	80.7341
128.365	93.2388	124.844	94.2746	137.676	95.0922	127.232	75.8087	127.419	92.3338	149.432	66.9021	130.746	49.479	160.522	51.3	122.988	80.6776
128.451	93.2379	124.929	94.2731	137.76	95.0884	127.315	75.716	127.503	92.3025	149.516	66.8762	130.829	49.4771	160.606	51.2869	123.071	80.6217
128.532	93.2368	125.012	94.271	137.844	95.0852	127.398	75.6223	127.587	92.2709	149.599	66.8501	130.912	49.4761	160.687	51.275	123.153	80.5668
128.614	93.2361	125.096	94.27	137.927	95.0815	127.48	75.526	127.669	92.2394	149.683	66.8238	130.997	49.4751	160.771	51.2647	123.239	80.513
128.7	93.2352	125.18	94.2689	138.011	95.0786	127.563	75.4282	127.752	92.2079	149.766	66.7975	131.079	49.4742	160.856	51.2551	123.32	80.46
128.782	93.2342	125.261	94.2683	138.094	95.0763	127.646	75.3314	127.834	92.1762	149.849	66.771	131.164	49.4733	160.94	51.2452	123.402	80.4081
128.865	93.2331	125.343	94.2665	138.177	95.0749	127.729	75.2358	127.917	92.1443	149.932	66.7442	131.247	49.4721	161.025	51.2371	123.487	80.3569
128.948	93.2321	125.426	94.2649	138.258	95.0727	127.811	75.1404	128.002	92.1122	150.013	66.7173	131.33	49.4717	161.108	51.229	123.57	80.3069
129.031	93.231	125.508	94.2635	138.34	95.0697	127.895	75.0453	128.087	92.08	150.098	66.6905	131.413	49.4708	161.195	51.2221	123.655	80.2586
129.113	93.2305	125.594	94.2615	138.424	95.0671	127.979	74.9506	128.171	92.0477	150.18	66.6634	131.496	49.4705	161.276	51.2157	123.738	80.2109
129.198	93.2297	125.678	94.2601	138.509	95.0639	128.06	74.8561	128.253	92.0149	150.264	66.6366	131.58	49.4703	161.359	51.21	123.824	80.1643
129.28	93.2292	125.761	94.257	138.591	95.0598	128.143	74.7614	128.339	91.9827	150.346	66.6101	131.662	49.4696	161.444	51.2043	123.906	80.1189
129.363	93.2281	125.845	94.2542	138.676	95.0566	128.227	74.6663	128.418	91.9499	150.43	66.5832	131.747	49.4692	161.529	51.1996	123.988	80.0747
129.446	93.2269	125.925	94.2527	138.758	95.054	128.311	74.5706	128.502	91.9172	150.511	66.5563	131.829	49.4678	161.615	51.1949	124.072	80.0316
129.528	93.2256	126.009	94.2519	138.842	95.0516	128.393	74.4748	128.585	91.8844	150.598	66.5288	131.912	49.4671	161.698	51.1904	124.156	79.9896
129.614	93.2248	126.093	94.2505	138.926	95.0487	128.477	74.3784	128.668	91.8516	150.68	66.5014	131.996	49.4664	161.784	51.1865	124.239	79.9489
129.696	93.2241	126.176	94.2491	139.008	95.0461	128.56	74.2816	128.752	91.8184	150.762	66.474	132.077	49.4661	161.867	51.1832	124.322	79.9095
129.78	93.2235	126.259	94.2474	139.092	95.0445	128.644	74.1844	128.836	91.7851	150.846	66.4468	132.159	49.4651	161.948	51.1798	124.406	79.8716
129.864	93.2227	126.342	94.2461	139.174	95.0424	128.728	74.0871	128.918	91.7518	150.928	66.4193	132.241	49.4637	162.034	51.1761	124.487	79.8348
129.946	93.2218	126.426	94.2444	139.257	95.0393	128.812	73.9895	129.002	91.7185	151.008	66.3912	132.325	49.4629	162.117	51.1728	124.571	79.7994
130.03	93.2208	126.509	94.2423	139.342	95.0365	128.895	73.8912	129.085	91.6847	151.092	66.3635	132.41	49.4618	162.204	51.1696	124.654	79.7651
130.113	93.22	126.591	94.2405	139.424	95.034	128.98	73.7923	129.169	91.6512	151.177	66.3357	132.492	49.4612	162.286	51.1671	124.738	79.7319
130.196	93.2192	126.677	94.2385	139.507	95.0318	129.063	73.6935	129.255	91.6176	151.262	66.308	132.576	49.4597	162.371	51.1644	124.824	79.7002
130.279	93.2188	126.76	94.2382	139.594	95.0289	129.145	73.5942	129.335	91.5836	151.345	66.28	132.66	49.4588	162.455	51.1619	124.907	79.6694
130.364	93.2175	126.844	94.2361	139.677	95.0259	129.228	73.495	129.418	91.5498	151.423	66.2515	132.744	49.4585	162.54	51.1597	124.993	79.64
130.447	93.2168	126.927	94.2358	139.758	95.0228	129.314	73.3958	129.5	91.5158	151.507	66.2232	132.827	49.4574	162.62	51.1571	125.076	79.6116
130.529	93.2162	127.009	94.2347	139.842	95.0203	129.398	73.2974	129.585	91.4811	151.591	66.1954	132.91	49.4565	162.708	51.155	125.158	79.5841
130.613	93.2153	127.095	94.2319	139.924	95.0174	129.483	73.1998	129.668	91.4468	151.674	66.1673	132.993	49.4553	162.788	51.1528	125.245	79.5576
130.693	93.2143	127.177	94.2289	140.007	95.0151	129.564	73.1022	129.751	91.4121	151.756	66.1388	133.077	49.4546	162.873	51.1503	125.327	79.5323
130.779	93.2132	127.262	94.2279	140.089	95.0118	129.65	73.0037	129.834	91.3778	151.841	66.1101	133.16	49.4537	162.958	51.1478	125.411	79.5078
130.861	93.2121	127.345	94.2235	140.175	95.0075	129.737	72.9032	129.917	91.3431	151.923	66.0811	133.243	49.4531	163.042	51.1453	125.495	79.4842
130.945	93.2115	127.427	94.2222	140.255	95.0037	129.822	72.8016	130	91.308	152.007	66.0524	133.326	49.4526	163.125	51.1431	125.577	79.462
131.03	93.2101	127.508	94.2212	140.339	94.9999	129.904	72.6996	130.084	91.2729	152.088	66.0232	133.412	49.4522	163.209	51.1413	125.666	79.4398
131.116	93.209	127.594	94.219	140.423	94.9968	129.987	72.5962	130.167	91.238	152.173	65.9945	133.494	49.4517	163.295	51.1395	125.749	79.4187
131.198	93.2081	127.677	94.2165	140.507	94.9933	130.069	72.4919	130.25	91.2027	152.258	65.9656	133.574	49.4504	163.378	51.1369	125.831	79.3983
131.28	93.2077	127.759	94.2168	140.59	94.9905	130.151	72.3873	130.335	91.1671	152.341	65.9364	133.658	49.4493	163.459	51.1353	125.916	79.3785
131.363	93.2068	127.845	94.2132	140.676	94.9871	130.236	72.2827	130.417	91.1314	152.426	65.9075	133.742	49.4472	163.544	51.133	125.999	79.3599
131.446	93.2058	127.927	94.2104	140.755	94.9841	130.316	72.1777	130.5	91.0958	152.506	65.8781	133.825	49.4457	163.629	51.1312	126.082	79.3413
131.529	93.2049	128.008	94.2081	140.84	94.9806	130.401	72.0731	130.585	91.0597	152.587	65.8485	133.911	49.4454	163.71	51.1294	126.167	79.3229
131.613	93.2037	128.091	94.2061	140.925	94.9764	130.486	71.9685	130.669	91.0236	152.672	65.8196	133.993	49.4451	163.793	51.1276	126.252	79.3052
131.696	93.2025	128.175	94.2024	141.008	94.9725	130.568	71.8635	130.753	90.9876	152.753	65.7904	134.073	49.4446	163.878	51.126	126.338	79.2882
131.781	93.2014	128.259	94.2011	141.092	94.9697	130.65	71.7585	130.835	90.9515	152.837	65.7606	134.16	49.4442	163.961	51.1246	126.423	79.2717
131.865	93.2004	128.342	94.1999	141.175	94.9658	130.736	71.6532	130.92	90.9152	152.92	65.731	134.241	49.444	164.044	51.1229	126.505	79.2552
131.948	93.1994	128.427	94.1983	141.259	94.9609	130.819	71.5478	131.003	90.8788	153.006	65.7012	134.323	49.4435	164.128	51.1214	126.593	79.2392
132.031	93.1983	128.508	94.1962	141.341	94.9576	130.902	71.4422	131.086	90.8426	153.087	65.671	134.408	49.4432	164.212	51.1201	126.677	79.2233
132.115	93.1981	128.594	94.1926	141.422	94.9548	130.985	71.3361	131.168	90.8061	153.171	65.6414	134.489	49.4424	164.296	51.1184	126.762	79.208
132.197	93.1976	128.674	94.1896	141.506	94.951	131.067	71.2296	131.25	90.769	153.254	65.6114	134.574	49.4416	164.377	51.1166	126.847	79.1925
132.282	93.197	128.76	94.1877	141.591	94.9478	131.151	71.123	131.335	90.7317	153.338	65.5814	134.655	49.4398	164.463	51.1153	126.931	79.1774
132.363	93.1963	128.842	94.1792	141.674	94.9444	131.233	71.0162	131.417	90.6946	153.421	65.5512	134.738	49.4384	164.547	51.1138	127.017	79.1625
132.444	93.1951	128.924	94.1596	141.757	94.9411	131.318	70.9088	131.5	90.6573	153.503	65.5206	134.82	49.4377	164.63	51.1125	127.101	79.148
132.529	93.1941	129.007	94.145	141.843	94.938	131.402	70.8012	131.585	90.6198	153.586	65.49	134.903	49.4368	164.713	51.1117	127.185	79.1334
132.609	93.1938	129.088	94.1383	141.925	94.935	131.485	70.6932	131.666	90.5826	153.669	65.46	134.987	49.4361	164.797	51.1101	127.27	79.1189
132.695	93.1938	129.171	94.1331	142.005	94.9322	131.569	70.5854	131.749	90.5451	153.753	65.4292	135.072	49.4349	164.882	51.1091	127.354	79.1045
132.778	93.1934	129.252	94.1289	142.091	94.9295	131.649	70.4771	131.834	90.5077	153.835	65.3983	135.153	49.4338	164.966	51.1079	127.44	79.0901
132.859	93.1927	129.338	94.1286	142.174	94.9262	131.732	70.3684	131.917	90.4695	153.918	65.3676	135.236	49.433	165.046	51.1064	127.524	79.0758
132.942	93.1924	129.417	94.1295	142.258	94.9234	131.817	70.2592	132.002	90.4317	154.004	65.3374	135.319	49.4324	165.131	51.1052	127.608	79.0618
133.029	93.1919	129.503	94.1326	142.342	94.9189	131.899	70.1499	132.085	90.3936	154.088	65.3062	135.401	49.4313	165.215	51.1045	127.693	79.048
133.11	93.1911	129.586	94.1373	142.426	94.9152	131.982	70.0404	132.168	90.3554	154.17	65.2746	135.486	49.4302	165.3	51.1031	127.779	79.0338
133.193	93.19	129.671	94.1385	142.508	94.9115	132.065	69.9303	132.252	90.3166	154.251	65.2431	135.571	49.4297	165.381	51.1016	127.864	79.02
133.276	93.1895	129.755	94.1404	142.591	94.9071	132.148	69.8202	132.334	90.2784	154.334	65.2113	135.654	49.4295	165.466	51.1001	127.945	79.0063
133.361	93.1893	129.834	94.1411	142.675	94.9036	132.232	69.7096	132.417	90.2397	154.416	65.1799	135.737	49.4292	165.549	51.0993	128.034	78.9927
133.444	93.1888	129.921	94.1417	142.758	94.9008	132.315	69.5988	132.499	90.2007	154.502	65.1484	135.82	49.4289	165.634	51.0979	128.117	78.9787
133.525	93.1887	130.004	94.1428	142.84	94.8979	132.401	69.4877	132.583	90.1617	154.584	65.1166	135.902	49.4286	165.717	51.0965	128.201	78.9645
133.608	93.188	130.086	94.1439	142.924	94.8952	132.484	69.3761	132.669	90.1227	154.668	65.0849	135.984	49.428	165.801	51.0951	128.286	78.9503
133.691	93.1877	130.169	94.1461	143.006	94.8918	132.565	69.2642	132.752	90.0833	154.751	65.0529	136.068	49.4273	165.885	51.0937	128.372	78.9365
133.775	93.1874	130.251	94.1458	143.09	94.8879	132.652	69.152	132.835	90.0436	154.833	65.0211	136.151	49.4272	165.969	51.0926	128.455	78.9228
133.859	93.187	130.337	94.1457	143.175	94.8847	132.733	69.0393	132.92	90.0039	154.914	64.989	136.233	49.4272	166.051	51.0912	128.539	78.909
133.94	93.1867	130.419	94.1454	143.257	94.8809	132.817	68.9266	133.002	89.9641	154.996	64.9568	136.315	49.4267	166.135	51.0902	128.625	78.8951
134.024	93.186	130.502	94.1445	143.34	94.8781	132.898	68.8132	133.084	89.9242	155.081	64.9246	136.397	49.4259	166.217	51.0892	128.71	78.8814
134.111	93.1853	130.585	94.1425	143.422	94.8749	132.982	68.7	133.166	89.8844	155.167	64.8922	136.482	49.4251	166.302	51.0883	128.793	78.8674
134.194	93.1852	130.669	94.1429	143.505	94.8709	133.067	68.5862	133.249	89.8443	155.251	64.8597	136.565	49.4247	166.385	51.0875	128.878	78.8534
134.276	93.1847	130.753	94.1492	143.589	94.8679	133.151	68.4718	133.335	89.804	155.332	64.8272	136.647	49.4248	166.47	51.0865	128.963	78.8395
134.358	93.1839	130.837	94.1565	143.672	94.8645	133.234	68.3572	133.416	89.7639	155.415	64.7947	136.733	49.424	166.552	51.0847	129.047	78.8257
134.442	93.183	130.922	94.1694	143.757	94.8611	133.318	68.2429	133.499	89.7232	155.499	64.7618	136.817	49.4238	166.635	51.0837	129.134	78.8118
134.524	93.1823	131.008	94.1827	143.842	94.8587	133.401	68.1276	133.583	89.6829	155.582	64.7289	136.9	49.4235	166.72	51.0828	129.215	78.7979
134.608	93.1819	131.092	94.1895	143.923	94.855	133.484	68.0121	133.668	89.6423	155.666	64.6959	136.984	49.4233	166.801	51.082	129.299	78.784
134.691	93.1811	131.176	94.187	144.006	94.8514	133.567	67.8965	133.75	89.6013	155.75	64.6629	137.069	49.4227	166.885	51.0807	129.383	78.77
134.775	93.1803	131.264	94.1843	144.092	94.8474	133.65	67.7803	133.834	89.5605	155.833	64.6296	137.151	49.4221	166.969	51.0794	129.468	78.7564
134.858	93.1793	131.346	94.1813	144.173	94.844	133.735	67.6638	133.919	89.5194	155.915	64.5961	137.232	49.421	167.054	51.0786	129.553	78.7425
134.941	93.1788	131.428	94.1723	144.258	94.839	133.815	67.5453	134	89.478	155.997	64.5632	137.315	49.4203	167.137	51.0776	129.637	78.7285
135.025	93.1783	131.512	94.1599	144.338	94.8357	133.897	67.4246	134.083	89.4364	156.081	64.5302	137.399	49.4199	167.221	51.0765	129.721	78.7146
135.109	93.1778	131.594	94.1499	144.42	94.8323	133.981	67.3055	134.165	89.3948	156.164	64.4965	137.484	49.4191	167.303	51.0756	129.805	78.7005
135.195	93.1776	131.68	94.142	144.508	94.8279	134.061	67.1858	134.249	89.3531	156.247	64.4624	137.566	49.4184	167.384	51.075	129.891	78.6867
135.276	93.1772	131.764	94.1347	144.59	94.8251	134.146	67.0664	134.334	89.3114	156.333	64.4283	137.648	49.4181	167.469	51.074	129.972	78.6727
135.359	93.177	131.843	94.1297	144.674	94.8213	134.228	66.948	134.416	89.2694	156.415	64.394	137.732	49.4164	167.552	51.0731	130.055	78.6586
135.442	93.1764	131.927	94.1239	144.757	94.8184	134.309	66.8299	134.499	89.2273	156.498	64.3603	137.814	49.4157	167.635	51.0717	130.14	78.6449
135.524	93.1758	132.012	94.1207	144.842	94.8157	134.394	66.7123	134.582	89.1848	156.581	64.3259	137.897	49.4144	167.72	51.0711	130.225	78.6308
135.608	93.1757	132.092	94.1172	144.925	94.8125	134.476	66.5946	134.666	89.1424	156.663	64.2914	137.982	49.4138	167.804	51.0699	130.307	78.6168
135.692	93.1748	132.175	94.1129	145.008	94.8089	134.562	66.4765	134.751	89.1	156.747	64.2569	138.066	49.4144	167.887	51.0688	130.393	78.603
135.773	93.1739	132.257	94.1089	145.091	94.8054	134.643	66.3576	134.835	89.0575	156.83	64.2221	138.148	49.4142	167.968	51.0673	130.479	78.5892
135.857	93.1726	132.34	94.1052	145.173	94.8011	134.725	66.2384	134.918	89.0148	156.913	64.1878	138.233	49.4133	168.052	51.0668	130.562	78.5745
135.942	93.1722	132.425	94.1054	145.257	94.7978	134.809	66.1184	135	88.9718	156.996	64.1531	138.316	49.4127	168.134	51.0657	130.643	78.5565
136.025	93.1717	132.507	94.103	145.339	94.794	134.893	65.9981	135.085	88.9285	157.081	64.1183	138.401	49.4123	168.22	51.0652	130.725	78.5387
136.108	93.1713	132.592	94.099	145.422	94.7901	134.975	65.8773	135.167	88.8852	157.164	64.0832	138.483	49.4119	168.303	51.0644	130.806	78.5224
136.189	93.1706	132.674	94.0954	145.506	94.7876	135.062	65.7561	135.25	88.8419	157.245	64.0482	138.566	49.411	168.386	51.0636	130.889	78.5072
136.275	93.1694	132.758	94.091	145.588	94.7836	135.144	65.6345	135.331	88.7984	157.328	64.013	138.65	49.4098	168.47	51.0628	130.974	78.493
136.36	93.1689	132.841	94.0867	145.673	94.7802	135.229	65.5123	135.415	88.7548	157.408	63.9771	138.731	49.4098	168.554	51.062	131.054	78.4796
136.445	93.1684	132.927	94.0844	145.757	94.7777	135.311	65.3899	135.499	88.7107	157.492	63.9416	138.813	49.4089	168.635	51.0612	131.139	78.4672
136.528	93.168	133.01	94.0808	145.838	94.7739	135.393	65.2673	135.581	88.6666	157.576	63.9062	138.896	49.4091	168.719	51.06	131.223	78.4542
136.61	93.1679	133.09	94.08	145.923	94.7695	135.478	65.1453	135.664	88.6221	157.659	63.8708	138.981	49.4088	168.803	51.0594	131.308	78.4418
136.693	93.1675	133.174	94.0792	146.003	94.7645	135.56	65.0226	135.749	88.5772	157.742	63.8348	139.064	49.4089	168.885	51.0582	131.391	78.4286
136.778	93.1671	133.256	94.0755	146.088	94.7606	135.643	64.8983	135.83	88.5324	157.825	63.7993	139.147	49.4087	168.97	51.0568	131.476	78.4158
136.858	93.1664	133.343	94.072	146.175	94.756	135.727	64.773	135.915	88.4874	157.909	63.7635	139.232	49.4077	169.05	51.0556	131.557	78.4028
136.94	93.1659	133.425	94.0689	146.256	94.7525	135.81	64.648	136.001	88.4422	157.993	63.7272	139.314	49.4064	169.135	51.0551	131.643	78.3893
137.023	93.1652	133.505	94.0644	146.341	94.7483	135.895	64.5226	136.082	88.3968	158.08	63.6913	139.397	49.4066	169.217	51.0545	131.726	78.3757
137.108	93.1649	133.593	94.0627	146.425	94.7453	135.977	64.397	136.167	88.3514	158.163	63.6547	139.478	49.4062	169.303	51.0536	131.808	78.362
137.191	93.1646	133.674	94.0612	146.509	94.7417	136.062	64.2711	136.251	88.3058	158.244	63.6185	139.563	49.4059	169.387	51.0526	131.891	78.3481
137.274	93.1643	133.758	94.0589	146.592	94.7385	136.145	64.1448	136.334	88.2601	158.328	63.5821	139.646	49.4053	169.47	51.0517	131.974	78.3344
137.356	93.1641	133.841	94.0562	146.674	94.7342	136.228	64.0186	136.418	88.2139	158.41	63.5454	139.731	49.4041	169.551	51.051	132.058	78.3207
137.44	93.1636	133.923	94.0521	146.757	94.7308	136.31	63.8919	136.498	88.168	158.492	63.5084	139.812	49.4034	169.635	51.0499	132.14	78.3064
137.523	93.1634	134.006	94.0496	146.839	94.7272	136.393	63.7652	136.582	88.122	158.578	63.4715	139.896	49.402	169.719	51.0492	132.224	78.2923
137.606	93.163	134.09	94.046	146.923	94.7234	136.475	63.6378	136.665	88.0757	158.664	63.4345	139.98	49.4015	169.802	51.0483	132.308	78.2783
137.688	93.1628	134.172	94.043	147.005	94.7192	136.559	63.5102	136.749	88.029	158.745	63.3968	140.064	49.4014	169.885	51.047	132.392	78.2645
137.773	93.1625	134.256	94.0408	147.089	94.715	136.645	63.3822	136.831	87.9824	158.828	63.3595	140.148	49.4004	169.968	51.0468	132.478	78.2516
137.857	93.1626	134.34	94.038	147.173	94.7108	136.728	63.2537	136.912	87.9355	158.911	63.322	140.228	49.3997	170.052	51.0458	132.56	78.2393
137.942	93.1621	134.423	94.0366	147.257	94.707	136.813	63.125	136.996	87.8885	158.994	63.2848	140.313	49.3989	170.133	51.0456	132.644	78.2281
138.023	93.1617	134.506	94.0333	147.339	94.7025	136.894	62.9961	137.078	87.8415	159.077	63.2475	140.395	49.3987	170.217	51.045	132.731	78.2174
138.108	93.1611	134.59	94.0309	147.421	94.6988	136.977	62.867	137.161	87.7943	159.158	63.2095	140.478	49.3984	170.303	51.0441	132.815	78.2053
138.189	93.1608	134.673	94.0299	147.506	94.6944	137.061	62.7373	137.244	87.7471	159.244	63.1718	140.563	49.3977	170.385	51.0428	132.897	78.1908
138.272	93.1605	134.756	94.0282	147.589	94.6903	137.146	62.6073	137.328	87.6997	159.326	63.1337	140.644	49.397	170.469	51.0415	132.979	78.1761
138.357	93.1604	134.838	94.027	147.673	94.6865	137.23	62.4763	137.412	87.6521	159.41	63.0955	140.729	49.3972	170.553	51.0404	133.062	78.1618
138.44	93.1599	134.92	94.0244	147.757	94.6821	137.311	62.3453	137.494	87.6042	159.492	63.0573	140.813	49.3974	170.633	51.0394	133.147	78.1466
138.524	93.1596	135.003	94.0223	147.841	94.6784	137.395	62.215	137.574	87.5562	159.574	63.0188	140.895	49.3965	170.717	51.0385	133.231	78.1308
138.604	93.1593	135.088	94.0206	147.922	94.6743	137.48	62.0855	137.659	87.5083	159.659	62.9802	140.977	49.3958	170.802	51.0379	133.315	78.1141
138.689	93.159	135.171	94.0174	148.006	94.6702	137.564	61.956	137.743	87.46	159.744	62.9421	141.063	49.3954	170.888	51.0368	133.397	78.0982
138.774	93.1586	135.253	94.0117	148.09	94.6668	137.647	61.8271	137.827	87.4115	159.826	62.9039	141.147	49.395	170.968	51.036	133.479	78.0829
138.858	93.1582	135.338	94.0067	148.174	94.663	137.733	61.6975	137.91	87.363	159.909	62.8649	141.23	49.3945	171.051	51.0348	133.562	78.0676
138.94	93.1576	135.421	94.0017	148.257	94.6589	137.819	61.5655	137.993	87.314	159.993	62.8265	141.313	49.3936	171.135	51.0343	133.645	78.0521
139.021	93.1548	135.503	93.9979	148.34	94.6538	137.904	61.4319	138.076	87.2652	160.076	62.7877	141.394	49.3924	171.218	51.0338	133.725	78.0369
139.103	93.1524	135.587	93.9966	148.421	94.6496	137.987	61.2981	138.158	87.2165	160.16	62.7489	141.476	49.3925	171.302	51.0332	133.811	78.022
139.186	93.1498	135.671	93.9937	148.507	94.6455	138.071	61.1634	138.241	87.1673	160.244	62.7092	141.56	49.3921	171.384	51.0322	133.892	78.007
139.269	93.1467	135.755	93.9909	148.589	94.6413	138.155	61.0271	138.325	87.1182	160.327	62.6698	141.644	49.3914	171.469	51.0315	133.976	77.9924
139.351	93.1456	135.837	93.9877	148.673	94.6381	138.239	60.8901	138.408	87.0688	160.409	62.6306	141.727	49.3903	171.552	51.0309	134.059	77.9773
139.434	93.1453	135.921	93.986	148.755	94.6325	138.321	60.7533	138.49	87.0192	160.492	62.5911	141.81	49.3891	171.634	51.0302	134.142	77.9623
139.518	93.1457	136.003	93.9813	148.839	94.6284	138.405	60.6167	138.572	86.9694	160.576	62.5511	141.893	49.3884	171.718	51.0291	134.223	77.9477
139.602	93.1465	136.085	93.979	148.924	94.6231	138.486	60.48	138.657	86.9193	160.66	62.5112	141.976	49.3873	171.8	51.0283	134.304	77.9327
139.682	93.1475	136.168	93.9749	149.005	94.6196	138.569	60.3434	138.741	86.8691	160.744	62.4709	142.059	49.387	171.883	51.0278	134.391	77.9182
139.767	93.1481	136.25	93.9723	149.088	94.6156	138.651	60.2064	138.822	86.8187	160.827	62.4306	142.142	49.3863	171.965	51.027	134.473	77.9037
139.85	93.1486	136.334	93.9699	149.17	94.6108	138.735	60.069	138.906	86.7682	160.912	62.39	142.226	49.3862	172.048	51.0261	134.556	77.8892
139.934	93.1485	136.419	93.9673	149.254	94.607	138.819	59.9312	138.989	86.7176	160.993	62.3495	142.309	49.3858	172.131	51.0252	134.638	77.8746
140.018	93.1482	136.5	93.965	149.338	94.6033	138.9	59.7933	139.073	86.6667	161.075	62.3092	142.39	49.3849	172.215	51.0244	134.72	77.8601
140.101	93.1479	136.584	93.9626	149.423	94.5992	138.984	59.6546	139.156	86.6156	161.159	62.2693	142.474	49.3843	172.299	51.0236	134.802	77.8452
140.184	93.1479	136.667	93.9616	149.505	94.5956	139.067	59.5161	139.24	86.5646	161.243	62.2291	142.558	49.3836	172.382	51.0227	134.888	77.8303
140.268	93.1485	136.752	93.959	149.59	94.5917	139.15	59.3772	139.32	86.5131	161.326	62.1887	142.643	49.3827	172.466	51.0222	134.969	77.8158
140.35	93.1481	136.836	93.9564	149.673	94.588	139.232	59.238	139.406	86.4615	161.409	62.1482	142.724	49.3824	172.547	51.0213	135.052	77.801
140.431	93.1476	136.919	93.9528	149.754	94.5832	139.315	59.0985	139.489	86.4098	161.495	62.1067	142.805	49.3783	172.63	51.0207	135.133	77.7861
140.517	93.1474	137	93.9429	149.837	94.5778	139.399	58.9587	139.573	86.3581	161.577	62.0645	142.888	49.3694	172.714	51.0197	135.216	77.7713
140.601	93.147	137.082	93.92	149.921	94.5733	139.484	58.8188	139.656	86.306	161.661	62.0222	142.972	49.3657	172.797	51.0192	135.298	77.7565
140.685	93.1465	137.164	93.8985	150.006	94.5687	139.565	58.6782	139.738	86.2537	161.743	61.9802	143.056	49.3596	172.878	51.0183	135.382	77.7415
140.767	93.1464	137.244	93.8873	150.087	94.5636	139.648	58.5369	139.822	86.2016	161.826	61.9379	143.136	49.3554	172.963	51.018	135.465	77.7264
140.851	93.1472	137.326	93.8801	150.169	94.5591	139.732	58.3956	139.905	86.1488	161.906	61.8955	143.215	49.354	173.043	51.0173	135.544	77.7115
140.937	93.1484	137.411	93.8757	150.253	94.5548	139.815	58.2535	139.986	86.0957	161.993	61.8533	143.299	49.3541	173.127	51.0165	135.628	77.6967
141.019	93.1502	137.495	93.8758	150.337	94.5511	139.897	58.1105	140.071	86.0429	162.075	61.811	143.382	49.3561	173.211	51.0162	135.711	77.6817
141.106	93.1526	137.578	93.8798	150.421	94.5476	139.979	57.9642	140.154	85.9898	162.159	61.7687	143.466	49.3585	173.292	51.0148	135.793	77.6668
141.189	93.1537	137.66	93.8826	150.505	94.5431	140.059	57.8182	140.237	85.9365	162.24	61.7268	143.549	49.3606	173.378	51.014	135.877	77.652
141.27	93.1539	137.742	93.8868	150.588	94.5377	140.142	57.6741	140.321	85.8828	162.324	61.6843	143.631	49.3629	173.461	51.0133	135.959	77.637
141.352	93.1537	137.823	93.8911	150.669	94.5346	140.222	57.5293	140.402	85.8291	162.408	61.6418	143.716	49.3651	173.544	51.0124	136.042	77.6219
141.436	93.1537	137.907	93.8918	150.752	94.5308	140.304	57.3844	140.488	85.7752	162.491	61.5989	143.8	49.3666	173.627	51.0115	136.126	77.6071
141.521	93.153	137.993	93.8914	150.836	94.5255	140.39	57.24	140.57	85.7211	162.573	61.5561	143.884	49.3678	173.71	51.0107	136.206	77.5919
141.605	93.151	138.075	93.8941	150.919	94.52	140.473	57.0965	140.653	85.6667	162.656	61.5134	143.968	49.3687	173.793	51.0097	136.291	77.5772
141.69	93.1494	138.16	93.8944	151.003	94.516	140.557	56.9526	140.736	85.6122	162.74	61.4702	144.05	49.3709	173.875	51.0091	136.373	77.5622
141.773	93.148	138.245	93.8936	151.087	94.5115	140.641	56.8082	140.819	85.5574	162.824	61.4269	144.134	49.3717	173.96	51.0086	136.455	77.5476
141.854	93.1472	138.328	93.8922	151.167	94.5069	140.722	56.6636	140.903	85.5027	162.909	61.3836	144.216	49.3727	174.044	51.0078	136.537	77.5325
141.937	93.146	138.411	93.8916	151.253	94.5016	140.807	56.5185	140.988	85.4477	162.991	61.3402	144.3	49.373	174.126	51.0071	136.62	77.5172
142.019	93.145	138.492	93.8898	151.335	94.4965	140.891	56.3728	141.069	85.3922	163.074	61.2964	144.384	49.3733	174.212	51.0066	136.703	77.5024
142.103	93.1446	138.577	93.8877	151.418	94.4913	140.972	56.2267	141.153	85.337	163.159	61.2528	144.468	49.3731	174.295	51.006	136.788	77.4875
142.186	93.1438	138.659	93.887	151.502	94.4867	141.056	56.0798	141.235	85.2813	163.242	61.2095	144.55	49.3741	174.377	51.0052	136.871	77.4722
142.269	93.143	138.743	93.884	151.583	94.482	141.141	55.9328	141.317	85.2256	163.325	61.1658	144.633	49.3764	174.459	51.0044	136.953	77.4571
142.349	93.1423	138.827	93.8821	151.668	94.4776	141.221	55.7852	141.402	85.17	163.41	61.1222	144.716	49.3791	174.541	51.0033	137.035	77.4421
142.435	93.1419	138.911	93.8817	151.752	94.4736	141.304	55.6372	141.487	85.114	163.492	61.0775	144.803	49.3841	174.626	51.0027	137.117	77.4268
142.517	93.1414	138.994	93.8846	151.837	94.4676	141.388	55.4889	141.568	85.0576	163.574	61.0333	144.887	49.3917	174.709	51.0022	137.201	77.4113
142.598	93.1409	139.079	93.8909	151.92	94.4623	141.471	55.3401	141.65	85.0012	163.657	60.9886	144.974	49.3976	174.796	51.0015	137.284	77.3957
142.683	93.1403	139.162	93.8996	152.004	94.457	141.556	55.1913	141.731	84.9447	163.741	60.9441	145.057	49.399	174.878	51.0006	137.366	77.3804
142.766	93.1399	139.249	93.9136	152.089	94.4524	141.64	55.0428	141.818	84.8878	163.827	60.8987	145.139	49.3975	174.959	51.0001	137.449	77.3651
142.849	93.1395	139.332	93.9212	152.17	94.4471	141.726	54.8946	141.899	84.8308	163.91	60.8533	145.224	49.398	175.043	50.9992	137.532	77.35
142.932	93.1394	139.417	93.9187	152.252	94.4413	141.811	54.747	141.987	84.7735	163.992	60.8079	145.31	49.3957	175.125	50.9984	137.614	77.3347
143.015	93.1389	139.5	93.9163	152.337	94.4358	141.896	54.5992	142.07	84.7162	164.074	60.7624	145.394	49.3903	175.208	50.9981	137.697	77.3196
143.097	93.1389	139.584	93.9155	152.418	94.4304	141.979	54.4494	142.153	84.6584	164.157	60.7167	145.476	49.385	175.293	50.9965	137.78	77.3043
143.182	93.1385	139.667	93.9068	152.502	94.4264	142.063	54.2978	142.234	84.6011	164.242	60.6714	145.557	49.3813	175.376	50.9959	137.86	77.2892
143.264	93.1381	139.751	93.892	152.586	94.4213	142.147	54.1453	142.319	84.5431	164.323	60.6249	145.642	49.378	175.459	50.9952	137.945	77.274
143.346	93.1378	139.833	93.8785	152.667	94.4172	142.228	53.9917	142.403	84.4846	164.404	60.5791	145.724	49.3754	175.542	50.9943	138.029	77.2586
143.429	93.1378	139.916	93.8701	152.752	94.4131	142.314	53.837	142.484	84.4262	164.488	60.5327	145.806	49.3736	175.624	50.9938	138.112	77.2431
143.514	93.1378	140	93.8614	152.834	94.409	142.4	53.6815	142.567	84.3674	164.572	60.4867	145.889	49.3722	175.706	50.9929	138.195	77.2275
143.598	93.1376	140.083	93.8523	152.917	94.4037	142.48	53.526	142.65	84.3086	164.655	60.4409	145.971	49.371	175.792	50.9925	138.277	77.2121
143.679	93.1372	140.165	93.8464	153.001	94.3989	142.564	53.3706	142.734	84.2498	164.739	60.3947	146.055	49.3697	175.877	50.9915	138.359	77.1967
143.762	93.1376	140.248	93.8392	153.083	94.3933	142.646	53.215	142.817	84.1909	164.823	60.3478	146.139	49.3689	175.958	50.9913	138.442	77.1817
143.845	93.1375	140.332	93.8352	153.168	94.3882	142.729	53.0593	142.901	84.1315	164.905	60.3014	146.223	49.3682	176.041	50.9906	138.526	77.1665
143.929	93.1376	140.415	93.8294	153.25	94.3829	142.81	52.9031	142.983	84.072	164.988	60.2543	146.307	49.3675	176.124	50.9894	138.609	77.1508
144.011	93.1379	140.499	93.8234	153.334	94.3766	142.895	52.7468	143.069	84.0121	165.073	60.2074	146.391	49.3673	176.207	50.9888	138.693	77.1353
144.095	93.138	140.585	93.8175	153.416	94.3717	142.976	52.5902	143.151	83.9523	165.158	60.1602	146.474	49.3669	176.289	50.9881	138.772	77.1199
144.177	93.1382	140.665	93.8145	153.499	94.367	143.062	52.4332	143.233	83.8925	165.243	60.1129	146.558	49.3667	176.373	50.988	138.856	77.1044
144.261	93.1377	140.748	93.8103	153.585	94.3617	143.142	52.2758	143.317	83.8325	165.325	60.0653	146.642	49.3661	176.456	50.9875	138.94	77.0892
144.343	93.1376	140.831	93.8067	153.666	94.3562	143.227	52.1181	143.401	83.772	165.406	60.0168	146.725	49.3657	176.54	50.9864	139.021	77.0737
144.428	93.1378	140.913	93.8027	153.749	94.351	143.309	51.9599	143.486	83.7117	165.488	59.9687	146.805	49.3652	176.624	50.9856	139.105	77.0578
144.511	93.1378	140.999	93.8003	153.831	94.3455	143.394	51.8015	143.569	83.651	165.573	59.9212	146.889	49.3652	176.706	50.9845	139.19	77.0422
144.593	93.1378	141.082	93.798	153.917	94.3412	143.477	51.6429	143.652	83.5902	165.655	59.873	146.975	49.3649	176.792	50.9834	139.273	77.0268
144.677	93.1377	141.165	93.794	153.999	94.3353	143.56	51.4838	143.734	83.5287	165.739	59.8253	147.055	49.3641	176.876	50.9823	139.357	77.0111
144.761	93.1375	141.247	93.7888	154.083	94.3297	143.642	51.3238	143.816	83.4675	165.822	59.7764	147.139	49.3637	176.958	50.9818	139.437	76.9956
144.843	93.1372	141.333	93.7835	154.167	94.3244	143.727	51.164	143.899	83.4058	165.907	59.7281	147.223	49.3638	177.042	50.9814	139.521	76.98
144.928	93.1368	141.415	93.7802	154.25	94.3187	143.811	51.0037	143.982	83.3437	165.988	59.6793	147.307	49.3638	177.126	50.9804	139.604	76.9642
145.01	93.1362	141.499	93.7745	154.332	94.3136	143.893	50.8433	144.067	83.2816	166.071	59.6305	147.389	49.3633	177.208	50.9794	139.689	76.9482
145.093	93.1358	141.581	93.7712	154.416	94.3077	143.975	50.6821	144.148	83.2195	166.155	59.5816	147.474	49.3637	177.289	50.9788	139.771	76.9323
145.179	93.1349	141.665	93.768	154.499	94.3025	144.06	50.5205	144.234	83.1572	166.239	59.5328	147.559	49.3627	177.373	50.9779	139.854	76.9164
145.26	93.1345	141.748	93.7626	154.58	94.2973	144.141	50.3587	144.317	83.0944	166.323	59.4838	147.641	49.3624	177.455	50.977	139.938	76.9009
145.343	93.134	141.832	93.7591	154.664	94.2936	144.224	50.1964	144.398	83.0318	166.407	59.4343	147.724	49.3622	177.539	50.9769	140.019	76.8852
145.427	93.1334	141.913	93.7545	154.749	94.2889	144.307	50.0339	144.483	82.969	166.489	59.3847	147.806	49.3621	177.621	50.9764	140.102	76.8696
145.511	93.1333	141.996	93.7519	154.832	94.2834	144.392	49.8709	144.566	82.906	166.573	59.3351	147.887	49.3618	177.703	50.9753	140.183	76.8536
145.594	93.1333	142.081	93.7481	154.914	94.2791	144.473	49.7073	144.649	82.8424	166.657	59.2856	147.97	49.3612	177.788	50.9746	140.268	76.838
145.678	93.1333	142.162	93.745	155.001	94.2732	144.56	49.5433	144.732	82.7787	166.742	59.236	148.057	49.3606	177.872	50.9744	140.35	76.8221
145.762	93.133	142.246	93.7421	155.082	94.2665	144.641	49.3791	144.815	82.7147	166.822	59.1859	148.138	49.3596	177.952	50.9734	140.434	76.8064
145.845	93.1334	142.331	93.737	155.164	94.2617	144.724	49.2144	144.897	82.6508	166.905	59.1356	148.222	49.3593	178.039	50.9721	140.513	76.7905
145.93	93.1335	142.413	93.7333	155.248	94.2554	144.805	49.0492	144.982	82.5868	166.987	59.0855	148.306	49.3593	178.121	50.971	140.597	76.7745
146.011	93.133	142.497	93.7313	155.331	94.2506	144.891	48.8835	145.065	82.5223	167.071	59.0345	148.388	49.3596	178.204	50.9702	140.682	76.7585
146.094	93.1329	142.581	93.7274	155.415	94.2453	144.972	48.7178	145.149	82.4576	167.156	58.9836	148.471	49.3585	178.287	50.9698	140.765	76.7426
146.177	93.1326	142.66	93.722	155.499	94.2394	145.058	48.5512	145.23	82.3932	167.238	58.9321	148.557	49.3591	178.371	50.9696	140.849	76.7265
146.258	93.1325	142.745	93.7179	155.579	94.2343	145.14	48.3844	145.315	82.3284	167.323	58.881	148.639	49.3588	178.453	50.9688	140.931	76.7105
146.344	93.1322	142.83	93.7144	155.661	94.2284	145.226	48.2169	145.398	82.263	167.407	58.8297	148.721	49.358	178.537	50.968	141.014	76.6942
146.425	93.1317	142.911	93.7085	155.747	94.2225	145.307	48.0493	145.482	82.1971	167.491	58.7785	148.805	49.358	178.623	50.9669	141.098	76.6781
146.509	93.1315	142.994	93.7061	155.829	94.2173	145.391	47.8814	145.565	82.1315	167.573	58.727	148.888	49.3578	178.705	50.966	141.181	76.6624
146.592	93.1312	143.08	93.7012	155.912	94.2108	145.472	47.7129	145.648	82.0657	167.656	58.6756	148.97	49.3578	178.787	50.9646	141.264	76.6463
146.677	93.1305	143.162	93.6986	155.999	94.2045	145.556	47.5442	145.73	81.9994	167.74	58.6239	149.054	49.3579	178.871	50.9643	141.346	76.6304
146.761	93.1302	143.245	93.6943	156.083	94.1995	145.64	47.3752	145.814	81.9334	167.823	58.572	149.135	49.3582	178.953	50.9633	141.431	76.6145
146.845	93.1297	143.328	93.6911	156.164	94.1929	145.723	47.2056	145.899	81.8667	167.907	58.5197	149.221	49.3579	179.037	50.9628	141.514	76.5983
146.926	93.1296	143.411	93.6868	156.248	94.1866	145.807	47.0353	145.982	81.7998	167.99	58.4673	149.307	49.3574	179.121	50.9623	141.596	76.5821
147.007	93.1292	143.494	93.683	156.33	94.1809	145.888	46.865	146.065	81.7327	168.072	58.4155	149.39	49.3572	179.204	50.9616	141.682	76.5659
147.093	93.1283	143.579	93.6801	156.413	94.1742	145.971	46.6939	146.148	81.6658	168.155	58.3628	149.47	49.3572	179.286	50.9612	141.762	76.5495
147.177	93.1282	143.663	93.6754	156.497	94.1686	146.052	46.5224	146.231	81.5983	168.241	58.3098	149.552	49.3573	179.368	50.9604	141.843	76.5334
147.26	93.1279	143.745	93.6714	156.576	94.163	146.136	46.3508	146.314	81.5307	168.322	58.257	149.638	49.3572	179.452	50.9599	141.927	76.5167
147.34	93.1278	143.828	93.6679	156.663	94.1582	146.219	46.1788	146.396	81.4632	168.407	58.2042	149.719	49.3572	179.535	50.9591	142.011	76.5007
147.426	93.1275	143.91	93.6638	156.744	94.1529	146.305	46.0064	146.48	81.3951	168.489	58.1512	149.805	49.3567	179.62	50.9584	142.094	76.4841
147.509	93.1275	143.993	93.6606	156.828	94.1461	146.388	45.8333	146.563	81.327	168.572	58.0979	149.888	49.3567	179.702	50.9575	142.178	76.4678
147.591	93.1272	144.077	93.6569	156.911	94.1402	146.472	45.66	146.645	81.2586	168.653	58.0437	149.973	49.3567	179.786	50.9568	142.261	76.4513
147.675	93.1272	144.16	93.6531	156.993	94.1337	146.555	45.4862	146.729	81.1901	168.74	57.9898	150.054	49.3559	179.871	50.9557	142.345	76.4354
147.758	93.1268	144.245	93.6493	157.077	94.128	146.637	45.3118	146.81	81.1212	168.823	57.9359	150.138	49.3553	179.951	50.9548	142.429	76.4187
147.84	93.1267	144.327	93.6466	157.161	94.1215	146.721	45.1372	146.896	81.0523	168.906	57.8818	150.224	49.3553	180.034	50.9541	142.51	76.4026
147.926	93.1264	144.408	93.6439	157.244	94.1162	146.804	44.962	146.979	80.9828	168.989	57.8278	150.307	49.3552	180.119	50.9539	142.592	76.3862
148.009	93.1261	144.494	93.6406	157.327	94.1099	146.887	44.7865	147.062	80.9134	169.073	57.7734	150.39	49.3551	180.202	50.9527	142.676	76.3699
148.092	93.1258	144.577	93.6343	157.41	94.1032	146.969	44.6106	147.143	80.8435	169.155	57.7189	150.471	49.355	180.285	50.952	142.761	76.3532
148.176	93.1259	144.659	93.6301	157.493	94.0973	147.052	44.4342	147.228	80.7732	169.238	57.6643	150.554	49.355	180.368	50.951	142.842	76.3369
148.259	93.1254	144.743	93.6248	157.578	94.0917	147.136	44.2576	147.312	80.7032	169.323	57.6093	150.635	49.3548	180.452	50.9502	142.926	76.3202
148.341	93.1252	144.825	93.6204	157.662	94.0851	147.22	44.0807	147.395	80.6327	169.404	57.5542	150.721	49.355	180.533	50.9496	143.01	76.3038
148.424	93.1251	144.909	93.6165	157.746	94.079	147.303	43.9029	147.477	80.562	169.486	57.4992	150.801	49.3537	180.619	50.9485	143.094	76.2874
148.506	93.1247	144.993	93.6116	157.826	94.0726	147.385	43.7247	147.561	80.4913	169.57	57.4441	150.885	49.3528	180.702	50.9474	143.175	76.2706
148.593	93.1246	145.076	93.6076	157.911	94.0668	147.47	43.5462	147.644	80.4208	169.656	57.3886	150.97	49.3526	180.784	50.9462	143.258	76.254
148.675	93.1245	145.161	93.6033	157.99	94.0609	147.552	43.3673	147.728	80.3497	169.74	57.3331	151.05	49.3519	180.868	50.9453	143.341	76.2373
148.76	93.1247	145.245	93.5998	158.075	94.0547	147.637	43.1878	147.812	80.2782	169.82	57.2774	151.136	49.3517	180.95	50.9444	143.421	76.2206
148.843	93.1251	145.324	93.5957	158.158	94.0493	147.722	43.008	147.893	80.2066	169.904	57.2215	151.219	49.3506	181.035	50.9432	143.507	76.2039
148.926	93.125	145.408	93.5936	158.242	94.0429	147.804	42.8277	147.98	80.1347	169.988	57.1658	151.303	49.3506	181.118	50.9427	143.589	76.187
149.007	93.1248	145.492	93.5883	158.326	94.0357	147.889	42.6469	148.061	80.0627	170.072	57.1096	151.387	49.3507	181.202	50.9421	143.673	76.1702
149.09	93.1245	145.576	93.5844	158.409	94.0295	147.97	42.4659	148.146	79.9905	170.154	57.053	151.469	49.3503	181.285	50.9415	143.755	76.1534
149.176	93.1248	145.66	93.5796	158.492	94.0238	148.056	42.2843	148.227	79.9179	170.238	56.9966	151.551	49.3497	181.367	50.9406	143.839	76.1358
149.261	93.1246	145.743	93.5744	158.576	94.0177	148.137	42.1019	148.311	79.8451	170.322	56.9394	151.635	49.3495	181.452	50.9403	143.923	76.1189
149.343	93.1244	145.828	93.5706	158.658	94.0106	148.218	41.9193	148.393	79.7718	170.405	56.8818	151.718	49.3492	181.537	50.94	144.007	76.1019
149.425	93.1242	145.911	93.5659	158.74	94.0051	148.301	41.7361	148.477	79.6986	170.489	56.8245	151.801	49.3492	181.618	50.9393	144.09	76.0851
149.508	93.1243	145.995	93.5609	158.824	93.9989	148.386	41.5527	148.558	79.6246	170.573	56.7668	151.885	49.349	181.701	50.9385	144.173	76.0684
149.592	93.1243	146.077	93.5554	158.907	93.992	148.468	41.369	148.643	79.5506	170.655	56.7089	151.968	49.3487	181.785	50.937	144.256	76.0513
149.674	93.1241	146.16	93.5503	158.992	93.9856	148.553	41.1845	148.728	79.4769	170.737	56.6513	152.05	49.3482	181.867	50.9363	144.338	76.0344
149.759	93.1239	146.243	93.5466	159.074	93.979	148.635	40.9997	148.81	79.4027	170.822	56.5936	152.132	49.3482	181.953	50.935	144.422	76.0167
149.841	93.1238	146.326	93.5432	159.161	93.9727	148.719	40.814	148.893	79.3283	170.905	56.5358	152.219	49.3475	182.034	50.9344	144.505	75.9996
149.926	93.1237	146.41	93.5416	159.242	93.9667	148.803	40.6284	148.974	79.2538	170.986	56.4776	152.302	49.3472	182.117	50.9334	144.588	75.9827
150.009	93.1232	146.492	93.5387	159.324	93.9594	148.886	40.4426	149.057	79.1787	171.071	56.4193	152.387	49.3474	182.201	50.932	144.672	75.9653
150.091	93.1231	146.576	93.5351	159.409	93.9526	148.97	40.2561	149.143	79.1037	171.155	56.3606	152.469	49.3471	182.284	50.9309	144.754	75.9484
150.176	93.123	146.66	93.5308	159.492	93.9468	149.055	40.069	149.226	79.0286	171.238	56.3014	152.551	49.3471	182.368	50.9297	144.836	75.9312
150.26	93.1229	146.744	93.5259	159.576	93.9408	149.137	39.8814	149.309	78.9533	171.322	56.2422	152.633	49.3468	182.45	50.9288	144.919	75.9139
150.34	93.1226	146.823	93.5214	159.656	93.9351	149.22	39.6936	149.395	78.8774	171.405	56.1828	152.715	49.346	182.533	50.9275	145.004	75.8968
150.426	93.1224	146.91	93.5192	159.74	93.9295	149.303	39.505	149.476	78.8016	171.488	56.124	152.798	49.3462	182.616	50.927	145.087	75.8792
150.509	93.1224	146.992	93.5148	159.825	93.9228	149.387	39.3165	149.558	78.7257	171.57	56.0645	152.883	49.3458	182.702	50.9263	145.171	75.8619
150.592	93.1219	147.076	93.5087	159.908	93.9153	149.471	39.1272	149.643	78.6496	171.653	56.005	152.968	49.346	182.784	50.9256	145.253	75.8445
150.674	93.1216	147.157	93.5043	159.991	93.9089	149.555	38.9373	149.725	78.5732	171.738	55.9453	153.051	49.3455	182.865	50.9245	145.336	75.8271
150.759	93.1216	147.24	93.4992	160.074	93.9014	149.635	38.7474	149.81	78.4965	171.82	55.8849	153.132	49.3451	182.948	50.9239	145.419	75.8097
150.842	93.1213	147.324	93.4946	160.157	93.8943	149.72	38.5569	149.894	78.4193	171.904	55.8249	153.216	49.3456	183.033	50.9236	145.504	75.7921
150.929	93.121	147.409	93.4907	160.241	93.8877	149.803	38.3654	149.978	78.3416	171.987	55.7644	153.299	49.346	183.114	50.9223	145.587	75.7743
151.01	93.121	147.492	93.4867	160.325	93.8811	149.888	38.174	150.06	78.264	172.066	55.7041	153.384	49.3453	183.197	50.9212	145.671	75.7571
151.092	93.1209	147.573	93.4833	160.409	93.876	149.971	37.9821	150.143	78.186	172.153	55.6432	153.467	49.345	183.282	50.9197	145.75	75.7394
151.174	93.1204	147.658	93.4771	160.49	93.8706	150.054	37.7896	150.224	78.1077	172.235	55.5822	153.549	49.3439	183.364	50.9189	145.837	75.7215
151.259	93.1205	147.739	93.4718	160.574	93.8628	150.136	37.5968	150.309	78.0293	172.318	55.5211	153.634	49.3435	183.446	50.9179	145.919	75.7039
151.341	93.1208	147.821	93.4658	160.658	93.8566	150.217	37.4033	150.396	77.9507	172.405	55.4598	153.713	49.3423	183.531	50.9171	146.004	75.686
151.426	93.1208	147.906	93.4604	160.743	93.8513	150.302	37.2094	150.477	77.8719	172.486	55.3984	153.798	49.3417	183.611	50.9162	146.087	75.6682
151.51	93.1207	147.991	93.456	160.827	93.8451	150.383	37.015	150.56	77.7926	172.569	55.3373	153.883	49.342	183.697	50.9152	146.169	75.6502
151.593	93.1207	148.074	93.4528	160.905	93.8378	150.47	36.8204	150.645	77.7131	172.65	55.2755	153.964	49.3414	183.78	50.9149	146.252	75.6324
151.676	93.1202	148.155	93.4451	160.989	93.8313	150.553	36.6253	150.728	77.6337	172.736	55.2139	154.049	49.3408	183.862	50.9139	146.338	75.6145
151.76	93.1202	148.239	93.4426	161.074	93.8254	150.638	36.4297	150.811	77.5537	172.818	55.1517	154.133	49.3409	183.946	50.9137	146.42	75.5965
151.843	93.1201	148.324	93.4375	161.156	93.8198	150.72	36.2335	150.896	77.4738	172.902	55.0889	154.216	49.3409	184.03	50.9127	146.501	75.5786
151.927	93.1197	148.406	93.4339	161.239	93.8117	150.805	36.0369	150.975	77.3932	172.985	55.0266	154.299	49.3406	184.115	50.9119	146.586	75.5593
152.008	93.1194	148.489	93.4306	161.325	93.8039	150.886	35.8398	151.059	77.3127	173.068	54.9635	154.383	49.34	184.198	50.9109	146.664	75.5373
152.094	93.1194	148.573	93.4255	161.407	93.7985	150.972	35.642	151.142	77.2319	173.151	54.9004	154.467	49.3398	184.28	50.9098	146.748	75.516
152.178	93.1194	148.657	93.4197	161.491	93.7923	151.053	35.4441	151.224	77.1514	173.233	54.837	154.551	49.3398	184.365	50.9089	146.831	75.4968
152.26	93.1195	148.742	93.4138	161.576	93.7855	151.138	35.2455	151.309	77.0704	173.315	54.7735	154.632	49.3396	184.448	50.9078	146.913	75.4768
152.343	93.1191	148.824	93.4086	161.659	93.7782	151.221	35.0464	151.393	76.989	173.398	54.7105	154.714	49.3394	184.529	50.9066	146.995	75.4574
152.426	93.1188	148.908	93.4028	161.744	93.7725	151.305	34.8467	151.475	76.9074	173.485	54.6469	154.8	49.3388	184.614	50.9056	147.079	75.4391
152.509	93.1188	148.992	93.3986	161.824	93.7646	151.387	34.6465	151.559	76.8253	173.567	54.5832	154.881	49.3375	184.696	50.9048	147.161	75.4217
152.593	93.1189	149.074	93.3939	161.908	93.7565	151.471	34.446	151.641	76.7432	173.649	54.5189	154.965	49.3383	184.778	50.9039	147.243	75.4051
152.677	93.119	149.158	93.3899	161.989	93.7486	151.555	34.2454	151.724	76.6606	173.734	54.4548	155.047	49.3379	184.863	50.903	147.327	75.388
152.76	93.119	149.241	93.3838	162.072	93.7409	151.637	34.0442	151.806	76.5777	173.818	54.3905	155.132	49.3377	184.946	50.9022	147.411	75.3707
152.844	93.1191	149.322	93.3794	162.155	93.7333	151.721	33.842	151.892	76.4946	173.899	54.326	155.213	49.3375	185.029	50.9012	147.492	75.3532
152.928	93.1188	149.406	93.3745	162.238	93.7267	151.807	33.6394	151.976	76.4111	173.984	54.2612	155.297	49.3376	185.11	50.9002	147.574	75.3356
153.01	93.1188	149.49	93.3683	162.322	93.7204	151.89	33.4366	152.06	76.3277	174.065	54.1961	155.379	49.3366	185.195	50.8998	147.661	75.3176
153.094	93.1185	149.576	93.3626	162.405	93.7122	151.972	33.2335	152.143	76.2441	174.149	54.131	155.464	49.3369	185.28	50.8987	147.744	75.2998
153.178	93.1181	149.657	93.3573	162.49	93.7052	152.057	33.0295	152.225	76.1602	174.231	54.0654	155.547	49.3365	185.365	50.8976	147.827	75.2819
153.26	93.1183	149.741	93.3536	162.572	93.6983	152.141	32.825	152.309	76.0761	174.315	53.9995	155.63	49.3355	185.448	50.8965	147.911	75.2633
153.344	93.1181	149.824	93.3499	162.656	93.6896	152.222	32.6202	152.392	75.9918	174.398	53.9337	155.712	49.3349	185.529	50.8954	147.996	75.2452
153.427	93.118	149.907	93.3452	162.739	93.681	152.308	32.415	152.476	75.9072	174.482	53.8677	155.797	49.3342	185.61	50.8946	148.077	75.2267
153.51	93.1178	149.992	93.3396	162.822	93.6732	152.392	32.2091	152.559	75.822	174.567	53.801	155.881	49.3338	185.695	50.8937	148.161	75.208
153.593	93.1175	150.074	93.3336	162.906	93.6649	152.475	32.0031	152.641	75.737	174.65	53.7341	155.963	49.334	185.778	50.8932	148.242	75.1893
153.677	93.1175	150.154	93.3274	162.989	93.6572	152.558	31.7966	152.725	75.6516	174.732	53.6674	156.045	49.3336	185.861	50.8922	148.328	75.1707
153.758	93.1171	150.24	93.3221	163.071	93.6488	152.641	31.5898	152.807	75.5662	174.816	53.6003	156.13	49.3338	185.946	50.8911	148.413	75.1525
153.841	93.1173	150.324	93.3166	163.155	93.6415	152.725	31.3824	152.892	75.4803	174.902	53.5338	156.214	49.3343	186.028	50.8897	148.496	75.1349
153.925	93.1169	150.405	93.3115	163.238	93.6335	152.808	31.1743	152.972	75.3945	174.983	53.4667	156.298	49.3337	186.112	50.8885	148.582	75.1179
154.008	93.1171	150.486	93.3064	163.321	93.6252	152.893	30.9658	153.056	75.3082	175.067	53.3994	156.381	49.3341	186.196	50.8874	148.665	75.1019
154.092	93.1172	150.571	93.3018	163.403	93.6166	152.974	30.7572	153.139	75.2218	175.151	53.3314	156.463	49.3343	186.28	50.8862	148.751	75.0863
154.177	93.1171	150.656	93.2961	163.486	93.6089	153.057	30.5476	153.222	75.135	175.233	53.2632	156.547	49.3339	186.359	50.8856	148.834	75.0687
154.259	93.1169	150.737	93.2904	163.571	93.6018	153.138	30.338	153.308	75.0477	175.315	53.1949	156.628	49.3336	186.445	50.8842	148.919	75.0491
154.345	93.1168	150.821	93.2866	163.652	93.5947	153.224	30.1277	153.391	74.9601	175.399	53.1264	156.711	49.3336	186.529	50.8828	149.004	75.0297
154.427	93.1164	150.903	93.2843	163.737	93.5866	153.307	29.9169	153.472	74.8725	175.485	53.0581	156.796	49.3331	186.612	50.8809	149.087	75.0104
154.511	93.1166	150.987	93.2787	163.819	93.5786	153.39	29.7058	153.56	74.7846	175.568	52.9895	156.877	49.3328	186.694	50.8758	149.168	74.9905
154.593	93.1164	151.073	93.2715	163.904	93.571	153.474	29.4943	153.643	74.6963	175.65	52.9207	156.962	49.3323	186.778	50.8692	149.255	74.9694
154.675	93.1165	151.156	93.268	163.986	93.5633	153.558	29.2819	153.724	74.6077	175.733	52.8517	157.043	49.3321	186.861	50.8668	149.338	74.948
154.76	93.1166	151.24	93.2604	164.07	93.5551	153.643	29.0693	153.806	74.5191	175.818	52.7823	157.128	49.3321	186.943	50.8656	149.418	74.9271
154.845	93.1165	151.323	93.2546	164.154	93.547	153.724	28.8565	153.889	74.4303	175.899	52.7126	157.211	49.3314	187.029	50.8723	149.5	74.9064
154.926	93.1161	151.406	93.2494	164.238	93.5387	153.807	28.6431	153.972	74.3412	175.982	52.6432	157.293	49.331	187.113	50.8823	149.583	74.8858
155.008	93.1157	151.49	93.2432	164.32	93.5304	153.891	28.4291	154.056	74.2519	176.065	52.5734	157.377	49.3311	187.195	50.8792	149.667	74.865
155.09	93.1153	151.571	93.2375	164.403	93.5218	153.977	28.2149	154.141	74.1621	176.149	52.5032	157.464	49.3312	187.279	50.8773	149.749	74.8446
155.173	93.1151	151.654	93.2309	164.484	93.5134	154.058	28.0002	154.224	74.0722	176.232	52.4331	157.545	49.3307	187.361	50.8747	149.832	74.8243
155.261	93.1149	151.739	93.2261	164.568	93.5062	154.142	27.7845	154.305	73.9822	176.316	52.3625	157.628	49.3305	187.441	50.8725	149.917	74.8042
155.341	93.1147	151.821	93.2209	164.652	93.4977	154.225	27.569	154.391	73.8916	176.4	52.2918	157.71	49.3301	187.527	50.8709	150	74.7841
155.425	93.1138	151.906	93.2147	164.733	93.4898	154.309	27.3528	154.471	73.8006	176.482	52.2213	157.792	49.3289	187.611	50.869	150.083	74.7638
155.508	93.1134	151.987	93.209	164.819	93.4819	154.392	27.1361	154.554	73.71	176.566	52.1502	157.876	49.329	187.693	50.8668	150.169	74.7438
155.59	93.1131	152.07	93.2029	164.901	93.4748	154.476	26.9192	154.638	73.6189	176.649	52.0786	157.96	49.3291	187.776	50.8648	150.252	74.7234
155.675	93.1128	152.156	93.1971	164.984	93.4681	154.559	26.7014	154.721	73.5271	176.735	52.0068	158.042	49.3292	187.859	50.8633	150.334	74.7031
155.757	93.1126	152.237	93.1911	165.067	93.4604	154.642	26.4831	154.803	73.4355	176.817	51.9352	158.125	49.3293	187.943	50.8624	150.417	74.6828
155.841	93.1127	152.321	93.1851	165.151	93.4522	154.727	26.2646	154.889	73.3435	176.901	51.8632	158.209	49.329	188.027	50.8612	150.499	74.6624
155.923	93.1124	152.402	93.1792	165.233	93.4445	154.808	26.0454	154.973	73.2513	176.984	51.791	158.291	49.3287	188.109	50.8596	150.582	74.6421
156.007	93.1124	152.485	93.1743	165.316	93.4367	154.894	25.826	155.055	73.1591	177.068	51.7185	158.375	49.328	188.191	50.8582	150.666	74.6216
156.09	93.1126	152.57	93.1689	165.399	93.4277	154.979	25.6063	155.137	73.0665	177.149	51.6461	158.459	49.3278	188.274	50.8573	150.751	74.601
156.175	93.1128	152.651	93.1625	165.481	93.4192	155.063	25.3858	155.219	72.9734	177.232	51.5732	158.543	49.3273	188.357	50.8558	150.833	74.5806
156.256	93.1133	152.736	93.157	165.567	93.4107	155.145	25.1648	155.303	72.88	177.317	51.5	158.627	49.3271	188.44	50.8541	150.915	74.5599
156.343	93.1136	152.818	93.1499	165.649	93.4026	155.227	24.943	155.385	72.7862	177.403	51.4266	158.709	49.3275	188.524	50.8528	150.997	74.5395
156.427	93.1137	152.904	93.1429	165.733	93.3954	155.311	24.7214	155.469	72.6923	177.485	51.3531	158.792	49.3271	188.606	50.8514	151.081	74.5191
156.51	93.1134	152.987	93.1349	165.814	93.3873	155.392	24.4994	155.554	72.5984	177.567	51.2796	158.878	49.3271	188.692	50.8506	151.165	74.4981
156.591	93.1134	153.069	93.1323	165.9	93.3791	155.476	24.2769	155.636	72.5042	177.649	51.2056	158.96	49.3267	188.773	50.8494	151.25	74.4772
156.676	93.1131	153.153	93.1281	165.982	93.3717	155.557	24.0539	155.719	72.4097	177.733	51.1316	159.044	49.3262	188.857	50.8481	151.333	74.4564
156.759	93.1129	153.235	93.1242	166.065	93.3631	155.641	23.8306	155.803	72.3147	177.818	51.0573	159.128	49.3258	188.939	50.8471	151.414	74.4355
156.842	93.1129	153.32	93.1178	166.151	93.3546	155.724	23.6065	155.884	72.2196	177.9	50.9828	159.209	49.3252	189.022	50.846	151.499	74.4148
156.925	93.1128	153.402	93.1091	166.234	93.3467	155.807	23.3823	155.965	72.1238	177.984	50.9084	159.293	49.3256	189.105	50.8447	151.581	74.3941
157.008	93.1126	153.485	93.103	166.317	93.3379	155.89	23.1574	156.048	72.0279	178.068	50.8334	159.377	49.3254	189.192	50.8435	151.665	74.3731
157.092	93.1125	153.57	93.0958	166.398	93.3293	155.972	22.9324	156.128	71.9318	178.153	50.7583	159.461	49.3251	189.274	50.8426	151.747	74.3519
157.175	93.1128	153.651	93.0884	166.48	93.3209	156.056	22.7066	156.214	71.835	178.236	50.6827	159.543	49.3245	189.357	50.8414	151.831	74.331
157.261	93.1128	153.735	93.0821	166.565	93.3129	156.14	22.4805	156.296	71.7385	178.318	50.6072	159.627	49.3243	189.44	50.8402	151.914	74.3096
157.34	93.1128	153.819	93.0781	166.649	93.3047	156.225	22.2544	156.379	71.6418	178.403	50.5313	159.71	49.3242	189.525	50.8389	152	74.2883
157.424	93.1128	153.901	93.0735	166.732	93.2958	156.308	22.0272	156.461	71.5447	178.487	50.4549	159.792	49.3242	189.606	50.8379	152.083	74.267
157.505	93.1125	153.986	93.068	166.816	93.2871	156.392	21.7997	156.546	71.447	178.57	50.3783	159.876	49.3238	189.689	50.8361	152.163	74.2458
157.589	93.1129	154.07	93.0636	166.899	93.2782	156.472	21.5717	156.63	71.3497	178.652	50.3018	159.959	49.3243	189.771	50.8347	152.247	74.2245
157.675	93.1129	154.151	93.0572	166.982	93.2688	156.554	21.3436	156.712	71.252	178.738	50.2251	160.041	49.3243	189.854	50.833	152.33	74.2031
157.757	93.1134	154.231	93.0522	167.066	93.2608	156.638	21.1152	156.793	71.1536	178.819	50.1484	160.126	49.3243	189.937	50.8321	152.412	74.1814
157.842	93.1132	154.316	93.0461	167.149	93.252	156.723	20.8863	156.876	71.0549	178.902	50.0707	160.21	49.3239	190.022	50.831	152.498	74.1596
157.924	93.1128	154.398	93.04	167.232	93.2439	156.806	20.6567	156.959	70.956	178.985	49.993	160.295	49.3224	190.107	50.8296	152.581	74.1379
158.006	93.1125	154.481	93.0333	167.315	93.235	156.889	20.4269	157.039	70.8569	179.071	49.9154	160.377	49.3222	190.192	50.8284	152.664	74.1161
158.089	93.1127	154.566	93.0261	167.399	93.2263	156.976	20.1963	157.12	70.7577	179.154	49.8376	160.46	49.3224	190.274	50.8273	152.745	74.0942
158.174	93.1127	154.65	93.019	167.481	93.2185	157.057	19.9655	157.203	70.6578	179.237	49.7596	160.542	49.3222	190.356	50.8254	152.831	74.0723
158.257	93.1121	154.734	93.0118	167.565	93.2099	157.14	19.7344	157.286	70.5577	179.32	49.6814	160.628	49.3216	190.44	50.8239	152.915	74.0503
158.34	93.1117	154.816	93.0059	167.648	93.2001	157.225	19.5026	157.368	70.4572	179.405	49.603	160.71	49.3218	190.522	50.8226	152.998	74.0281
158.423	93.1115	154.899	92.9997	167.73	93.1911	157.309	19.2706	157.454	70.3567	179.487	49.5243	160.793	49.3216	190.603	50.821	153.08	74.0063
158.506	93.1112	154.983	92.9927	167.813	93.1826	157.388	19.0382	157.537	70.2562	179.571	49.4451	160.875	49.3221	190.688	50.8198	153.166	73.9842
158.592	93.1111	155.066	92.9847	167.899	93.1732	157.473	18.8052	157.62	70.1551	179.655	49.3661	160.959	49.3214	190.772	50.8184	153.247	73.962
158.674	93.1112	155.149	92.9789	167.983	93.165	157.558	18.5719	157.702	70.0539	179.741	49.2869	161.041	49.3213	190.855	50.8173	153.33	73.9396
158.759	93.1117	155.23	92.9722	168.067	93.1564	157.641	18.3382	157.785	69.9525	179.823	49.2069	161.126	49.3208	190.94	50.816	153.412	73.9174
158.842	93.1118	155.315	92.9656	168.149	93.1482	157.724	18.1041	157.866	69.8504	179.907	49.1266	161.209	49.3205	191.022	50.8143	153.498	73.8952
158.925	93.1121	155.398	92.9603	168.233	93.139	157.806	17.8698	157.95	69.7485	179.991	49.0461	161.292	49.32	191.106	50.813	153.581	73.8731
159.008	93.1124	155.483	92.9544	168.317	93.129	157.891	17.6348	158.033	69.6459	180.071	48.9658	161.376	49.3198	191.188	50.8114	153.663	73.8507
159.092	93.1121	155.565	92.9472	168.399	93.1197	157.977	17.3993	158.116	69.5433	180.157	48.8852	161.459	49.32	191.27	50.8105	153.746	73.8285
159.175	93.112	155.647	92.9408	168.482	93.1087	158.059	17.1632	158.2	69.4401	180.241	48.8045	161.545	49.3206	191.356	50.8087	153.829	73.8058
159.258	93.1118	155.733	92.9344	168.566	93.0994	158.14	16.927	158.283	69.3367	180.322	48.7233	161.627	49.3211	191.437	50.8074	153.911	73.7819
159.341	93.1113	155.816	92.9285	168.648	93.0912	158.225	16.6903	158.367	69.2331	180.406	48.6421	161.709	49.3205	191.521	50.8062	153.994	73.755
159.425	93.1102	155.896	92.9233	168.732	93.0816	158.31	16.4535	158.448	69.1288	180.488	48.5604	161.792	49.3207	191.604	50.8052	154.074	73.7285
159.508	93.1095	155.979	92.9189	168.817	93.0719	158.392	16.2159	158.533	69.0249	180.572	48.4783	161.876	49.3199	191.686	50.8036	154.154	73.704
159.59	93.1089	156.063	92.9131	168.9	93.0625	158.475	15.978	158.617	68.9204	180.657	48.3963	161.96	49.3197	191.77	50.8019	154.24	73.6808
159.674	93.1084	156.146	92.9077	168.982	93.0537	158.56	15.7404	158.699	68.8156	180.738	48.3141	162.04	49.3197	191.853	50.8004	154.319	73.6575
159.756	93.1084	156.231	92.9009	169.064	93.0446	158.643	15.5014	158.782	68.7105	180.823	48.232	162.124	49.3194	191.938	50.799	154.404	73.6344
159.838	93.1088	156.313	92.8922	169.148	93.0353	158.726	15.262	158.867	68.6049	180.908	48.1492	162.206	49.3187	192.021	50.7977	154.486	73.6116
159.92	93.1086	156.398	92.8844	169.232	93.0272	158.81	15.0227	158.95	68.4993	180.99	48.066	162.292	49.3186	192.104	50.7959	154.569	73.5898
160.005	93.1089	156.483	92.8785	169.314	93.0175	158.892	14.7829	159.032	68.3934	181.074	47.9827	162.375	49.3187	192.188	50.7944	154.654	73.5681
160.09	93.1092	156.567	92.8727	169.399	93.0081	158.977	14.5429	159.117	68.287	181.157	47.899	162.457	49.3182	192.27	50.7932	154.737	73.5464
160.171	93.109	156.649	92.8671	169.482	92.9982	159.06	14.3022	159.203	68.1803	181.24	47.8152	162.54	49.3178	192.354	50.7913	154.817	73.5242
160.256	93.109	156.732	92.8605	169.564	92.9862	159.144	14.0611	159.285	68.0734	181.323	47.7316	162.622	49.3174	192.436	50.7896	154.902	73.5018
160.338	93.1089	156.815	92.854	169.648	92.9759	159.226	13.8197	159.364	67.9665	181.406	47.6474	162.707	49.3172	192.52	50.7878	154.984	73.4792
160.42	93.1088	156.901	92.8479	169.733	92.9656	159.31	13.5785	159.449	67.859	181.488	47.5627	162.791	49.317	192.602	50.7867	155.069	73.4562
160.501	93.1084	156.982	92.8429	169.815	92.9567	159.396	13.3364	159.532	67.7511	181.573	47.4779	162.874	49.317	192.684	50.7851	155.152	73.4333
160.586	93.1085	157.068	92.8364	169.897	92.9473	159.477	13.0941	159.615	67.6429	181.657	47.393	162.958	49.3171	192.768	50.7835	155.235	73.41
160.669	93.1079	157.149	92.8296	169.979	92.938	159.56	12.8517	159.699	67.5347	181.737	47.3077	163.042	49.3172	192.851	50.7816	155.317	73.3868
160.751	93.1077	157.234	92.8221	170.063	92.9285	159.644	12.6088	159.785	67.4261	181.823	47.2218	163.125	49.3172	192.935	50.7801	155.403	73.3635
160.835	93.1074	157.316	92.8141	170.147	92.9193	159.727	12.3656	159.868	67.3172	181.903	47.1361	163.211	49.317	193.02	50.7786	155.485	73.3396
160.919	93.1068	157.4	92.8074	170.23	92.9094	159.809	12.1221	159.952	67.2081	181.989	47.0502	163.293	49.3165	193.101	50.7766	155.571	73.3159
161.004	93.1071	157.48	92.7997	170.312	92.8998	159.894	11.8784	160.034	67.0987	182.072	46.9641	163.373	49.3167	193.184	50.7751	155.654	73.2921
161.087	93.1077	157.567	92.7929	170.399	92.8894	159.977	11.6341	160.119	66.9889	182.154	46.8783	163.458	49.316	193.267	50.7736	155.735	73.2686
161.169	93.1081	157.649	92.7869	170.481	92.8786	160.059	11.3896	160.202	66.8788	182.238	46.7914	163.54	49.3151	193.351	50.7723	155.819	73.246
161.252	93.1078	157.733	92.7811	170.565	92.8689	160.142	11.1451	160.287	66.7685	182.32	46.7046	163.623	49.3147	193.435	50.7704	155.904	73.2241
161.336	93.1074	157.815	92.7739	170.648	92.8597	160.228	10.9004	160.368	66.6575	182.402	46.6173	163.709	49.3146	193.519	50.7683	155.989	73.2031
161.418	93.107	157.899	92.7669	170.732	92.8498	160.311	10.6558	160.453	66.5461	182.485	46.5296	163.793	49.3144	193.599	50.7666	156.074	73.1824
161.502	93.1068	157.981	92.7591	170.817	92.8395	160.394	10.4104	160.535	66.4348	182.568	46.4421	163.874	49.3143	193.683	50.7649	156.158	73.16
161.583	93.106	158.064	92.7509	170.899	92.8289	160.475	10.1648	160.62	66.323	182.65	46.3541	163.957	49.3139	193.765	50.7629	156.242	73.1357
161.667	93.1049	158.147	92.7443	170.981	92.8174	160.559	9.91916	160.702	66.2112	182.735	46.2656	164.041	49.3137	193.849	50.7604	156.326	73.1107
161.751	93.1044	158.231	92.7376	171.063	92.8059	160.643	9.67328	160.787	66.0988	182.818	46.1771	164.126	49.3129	193.933	50.7588	156.41	73.0863
161.834	93.1042	158.315	92.7295	171.149	92.7955	160.727	9.42699	160.87	65.986	182.901	46.0885	164.207	49.3133	194.018	50.7569	156.496	73.061
161.917	93.1046	158.397	92.7217	171.231	92.7848	160.809	9.18074	160.953	65.8731	182.983	45.9996	164.29	49.3128	194.1	50.7536	156.579	73.0342
161.998	93.1042	158.482	92.7138	171.315	92.7736	160.893	8.93428	161.036	65.7597	183.068	45.9103	164.373	49.3127	194.182	50.7445	156.661	73.0073
162.082	93.1031	158.563	92.7045	171.398	92.763	160.975	8.68772	161.121	65.6459	183.15	45.8209	164.456	49.3124	194.26	50.7352	156.743	72.9811
162.163	93.102	158.648	92.6977	171.484	92.7508	161.058	8.44124	161.205	65.5322	183.235	45.7317	164.541	49.3126	194.344	50.7284	156.827	72.9552
162.246	93.1017	158.732	92.6895	171.565	92.7406	161.14	8.19447	161.287	65.4184	183.32	45.6417	164.623	49.3126	194.424	50.7252	156.91	72.9292
162.33	93.1019	158.815	92.6823	171.647	92.7305	161.225	7.94757	161.371	65.3041	183.404	45.5514	164.707	49.3122	194.505	50.7229	156.991	72.9034
162.416	93.102	158.899	92.6752	171.731	92.7199	161.305	7.7006	161.454	65.1893	183.488	45.4614	164.792	49.3119	194.588	50.7225	157.075	72.8776
162.496	93.1023	158.982	92.6664	171.816	92.71	161.388	7.45386	161.539	65.0743	183.571	45.3706	164.874	49.3116	194.673	50.7233	157.157	72.8516
162.581	93.1026	159.064	92.6585	171.895	92.6993	161.471	7.20712	161.622	64.9588	183.65	45.2796	164.958	49.3113	194.754	50.7242	157.242	72.826
162.662	93.1026	159.146	92.6512	171.98	92.6885	161.556	6.96052	161.707	64.8428	183.736	45.1887	165.04	49.3103	194.837	50.7243	157.327	72.8004
162.746	93.103	159.23	92.6425	172.065	92.6783	161.639	6.71395	161.788	64.7269	183.816	45.0974	165.125	49.3103	194.92	50.7246	157.409	72.7721
162.829	93.1029	159.314	92.635	172.146	92.667	161.721	6.4677	161.871	64.6101	183.902	45.0059	165.208	49.3103	195.003	50.7245	157.49	72.743
162.914	93.1028	159.398	92.6255	172.228	92.6566	161.803	6.22184	161.955	64.4935	183.985	44.9136	165.291	49.3098	195.088	50.7242	157.57	72.7147
162.995	93.1033	159.478	92.6178	172.313	92.6455	161.885	5.97619	162.039	64.3764	184.067	44.8217	165.372	49.31	195.172	50.7238	157.653	72.686
163.079	93.1034	159.561	92.6103	172.393	92.6348	161.965	5.73118	162.121	64.2591	184.15	44.7294	165.455	49.3092	195.256	50.7231	157.737	72.659
163.163	93.1039	159.644	92.603	172.479	92.6236	162.047	5.48649	162.204	64.1417	184.233	44.6367	165.537	49.3093	195.337	50.7221	157.818	72.6329
163.246	93.1047	159.729	92.5961	172.56	92.613	162.131	5.24279	162.289	64.0234	184.317	44.5437	165.622	49.3095	195.423	50.7212	157.901	72.6076
163.331	93.1049	159.813	92.5887	172.643	92.6029	162.214	4.99972	162.372	63.9052	184.401	44.4503	165.704	49.309	195.507	50.7198	157.983	72.583
163.412	93.1055	159.897	92.5815	172.726	92.5927	162.295	4.75715	162.454	63.7863	184.484	44.3568	165.789	49.3086	195.589	50.7178	158.066	72.5585
163.496	93.106	159.978	92.5742	172.805	92.5767	162.379	4.51568	162.537	63.6675	184.567	44.2625	165.872	49.3082	195.672	50.716	158.151	72.534
163.58	93.1067	160.06	92.567	172.892	92.5559	162.459	4.27534	162.622	63.5484	184.651	44.1688	165.957	49.3077	195.755	50.7141	158.234	72.509
163.663	93.1073	160.145	92.56	172.974	92.5398	162.54	4.03612	162.707	63.4289	184.735	44.0744	166.039	49.3068	195.839	50.7128	158.316	72.4838
163.746	93.1077	160.227	92.5515	173.055	92.5225	162.62	3.79895	162.791	63.3085	184.817	43.9796	166.121	49.3065	195.923	50.7111	158.4	72.4586
163.832	93.1081	160.313	92.5435	173.138	92.5075	162.698	3.5641	162.874	63.1885	184.901	43.8848	166.206	49.3063	196.008	50.7094	158.483	72.4331
163.915	93.1081	160.397	92.535	173.22	92.4974	162.776	3.33215	162.955	63.0678	184.983	43.7899	166.291	49.306	196.091	50.7074	158.567	72.4072
163.999	93.108	160.477	92.5267	173.302	92.4882	162.854	3.10481	163.038	62.9473	185.068	43.6948	166.37	49.3062	196.175	50.7058	158.648	72.3813
164.084	93.1078	160.56	92.518	173.386	92.479	162.933	2.88269	163.123	62.8262	185.15	43.5991	166.454	49.3062	196.257	50.7056	158.733	72.3551
164.164	93.1077	160.644	92.5088	173.471	92.4702	163.006	2.66673	163.207	62.7049	185.232	43.5031	166.536	49.3055	196.343	50.7066	158.817	72.3287
164.248	93.1078	160.729	92.5015	173.554	92.4612	163.079	2.45815	163.29	62.5831	185.314	43.4067	166.622	49.3054	196.428	50.7101	158.898	72.3021
164.333	93.1076	160.809	92.4943	173.636	92.4513	163.149	2.25861	163.373	62.461	185.4	43.3104	166.704	49.3049	196.513	50.7147	158.981	72.2753
164.414	93.1074	160.895	92.4861	173.721	92.4419	163.218	2.06988	163.456	62.3385	185.481	43.2138	166.786	49.3036	196.597	50.7171	159.064	72.2485
164.5	93.1073	160.979	92.4804	173.802	92.4326	163.288	1.89313	163.539	62.2158	185.564	43.117	166.869	49.3028	196.68	50.716	159.148	72.2217
164.582	93.1068	161.061	92.4704	173.886	92.4222	163.351	1.72947	163.623	62.0926	185.65	43.0203	166.953	49.3022	196.765	50.7131	159.232	72.1959
164.664	93.1064	161.144	92.4632	173.969	92.412	163.414	1.58107	163.706	61.9691	185.731	42.9228	167.039	49.3019	196.853	50.7105	159.315	72.171
164.749	93.1064	161.226	92.4545	174.053	92.402	163.474	1.44827	163.792	61.8456	185.818	42.8249	167.12	49.302	196.936	50.7068	159.4	72.1464
164.831	93.1062	161.31	92.4466	174.135	92.391	163.533	1.33132	163.875	61.7216	185.9	42.7267	167.203	49.3018	197.019	50.7008	159.485	72.1226
164.916	93.1066	161.395	92.44	174.219	92.3791	163.587	1.22975	163.955	61.5975	185.982	42.6282	167.287	49.3025	197.103	50.6947	159.569	72.0983
165.001	93.1068	161.477	92.432	174.303	92.3681	163.644	1.14283	164.041	61.473	186.065	42.5298	167.368	49.3017	197.188	50.6893	159.653	72.0717
165.081	93.1065	161.561	92.4247	174.386	92.3567	163.699	1.06932	164.123	61.3484	186.147	42.4308	167.454	49.3012	197.268	50.6847	159.737	72.0438
165.165	93.1063	161.644	92.416	174.469	92.3447	163.756	1.00739	164.206	61.2234	186.232	42.3317	167.535	49.3008	197.354	50.6805	159.82	72.0161
165.249	93.1058	161.725	92.4082	174.551	92.3335	163.815	0.9558	164.291	61.0983	186.315	42.2319	167.619	49.3008	197.433	50.6772	159.905	71.9884
165.331	93.1055	161.808	92.4	174.636	92.3249	163.875	0.91291	164.374	60.9723	186.397	42.132	167.701	49.3005	197.519	50.6738	159.989	71.959
165.416	93.1052	161.892	92.392	174.719	92.3186	163.935	0.8772	164.458	60.8461	186.48	42.0321	167.786	49.3	197.602	50.6705	160.072	71.9288
165.499	93.1047	161.974	92.385	174.803	92.3163	164	0.8476	164.542	60.7196	186.564	41.9323	167.869	49.2999	197.684	50.6674	160.156	71.899
165.583	93.1043	162.057	92.3778	174.89	92.3133	164.067	0.82293	164.624	60.5927	186.647	41.832	167.951	49.2993	197.765	50.6646	160.24	71.8699
165.665	93.1039	162.141	92.3703	174.975	92.3062	164.133	0.80271	164.709	60.4657	186.733	41.7315	168.035	49.2986	197.85	50.6623	160.321	71.8407
165.745	93.1035	162.223	92.3615	175.058	92.2934	164.2	0.78535	164.793	60.3383	186.817	41.6305	168.118	49.2971	197.932	50.6594	160.404	71.8118
165.831	93.103	162.307	92.3526	175.141	92.2817	164.27	0.77072	164.873	60.211	186.902	41.5292	168.202	49.2965	198.016	50.6566	160.487	71.7829
165.916	93.1023	162.393	92.345	175.227	92.2691	164.343	0.7586	164.957	60.0829	186.985	41.4276	168.286	49.297	198.099	50.6538	160.57	71.7543
165.998	93.1014	162.477	92.3364	175.308	92.2511	164.417	0.74826	165.043	59.9547	187.067	41.3258	168.367	49.2968	198.182	50.6517	160.653	71.7254
166.08	93.1007	162.559	92.3262	175.392	92.2323	164.492	0.73911	165.125	59.826	187.15	41.2239	168.451	49.2966	198.263	50.6486	160.738	71.6969
166.162	93.0996	162.641	92.3171	175.477	92.2152	164.569	0.73134	165.208	59.6968	187.233	41.1212	168.534	49.2962	198.347	50.6459	160.819	71.668
166.247	93.0986	162.724	92.3076	175.558	92.1983	164.648	0.72411	165.293	59.5676	187.317	41.0189	168.617	49.296	198.432	50.6431	160.901	71.6391
166.33	93.0978	162.805	92.2984	175.64	92.1837	164.725	0.71779	165.373	59.4378	187.401	40.9163	168.699	49.2949	198.516	50.6407	160.985	71.6103
166.411	93.0972	162.89	92.2892	175.725	92.1698	164.806	0.71199	165.457	59.3079	187.482	40.8133	168.78	49.2949	198.598	50.6377	161.069	71.5812
166.495	93.0966	162.975	92.2796	175.81	92.156	164.889	0.70623	165.54	59.1779	187.568	40.7098	168.865	49.295	198.682	50.635	161.149	71.5519
166.577	93.096	163.057	92.2711	175.891	92.1432	164.969	0.70096	165.626	59.047	187.651	40.6061	168.95	49.2946	198.765	50.632	161.234	71.5224
166.662	93.0955	163.139	92.2631	175.975	92.1295	165.056	0.69619	165.71	58.9163	187.734	40.5021	169.033	49.295	198.848	50.6294	161.318	71.4931
166.743	93.0951	163.224	92.2557	176.057	92.1159	165.137	0.69199	165.794	58.7851	187.813	40.3981	169.116	49.2943	198.931	50.6266	161.402	71.4638
166.825	93.0948	163.308	92.2491	176.14	92.1025	165.219	0.68785	165.875	58.6537	187.899	40.2934	169.197	49.2938	199.013	50.6241	161.485	71.4347
166.909	93.0945	163.391	92.2409	176.223	92.0894	165.309	0.68378	165.959	58.5218	187.985	40.1889	169.281	49.2936	199.096	50.6215	161.567	71.4051
166.992	93.0944	163.474	92.2313	176.305	92.0752	165.39	0.67981	166.042	58.3895	188.064	40.0837	169.365	49.2927	199.18	50.6191	161.649	71.3756
167.074	93.0949	163.557	92.2209	176.386	92.0623	165.478	0.67578	166.124	58.2572	188.148	39.9781	169.447	49.2929	199.263	50.6168	161.734	71.3456
167.157	93.095	163.642	92.2096	176.472	92.049	165.564	0.67206	166.21	58.1243	188.233	39.8724	169.533	49.2934	199.345	50.6142	161.816	71.3164
167.243	93.0951	163.724	92.2	176.555	92.0367	165.651	0.66852	166.291	57.9912	188.316	39.7666	169.617	49.2928	199.43	50.6112	161.899	71.2869
167.324	93.0955	163.808	92.1909	176.638	92.0247	165.738	0.66473	166.374	57.8576	188.397	39.6604	169.699	49.2919	199.513	50.6085	161.98	71.2568
167.408	93.0958	163.888	92.1821	176.72	92.0117	165.826	0.66093	166.458	57.7236	188.479	39.554	169.783	49.2924	199.595	50.6053	162.064	71.2272
167.49	93.0963	163.972	92.1724	176.806	91.9972	165.912	0.65723	166.542	57.5892	188.564	39.4469	169.864	49.2918	199.679	50.6025	162.152	71.1971
167.573	93.0966	164.055	92.1634	176.889	91.9817	166.002	0.65382	166.627	57.4549	188.649	39.3397	169.946	49.2917	199.762	50.6	162.231	71.1668
167.658	93.0966	164.139	92.155	176.971	91.9686	166.09	0.6504	166.708	57.3203	188.732	39.232	170.029	49.2914	199.842	50.5971	162.313	71.1365
167.741	93.0962	164.223	92.1475	177.054	91.9544	166.18	0.64696	166.793	57.1854	188.814	39.1244	170.116	49.2909	199.926	50.5942	162.397	71.1062
167.823	93.0963	164.305	92.1391	177.134	91.9397	166.27	0.64372	166.874	57.0501	188.896	39.0164	170.197	49.2913	200.01	50.5914	162.48	71.0756
167.907	93.0962	164.389	92.1296	177.218	91.9261	166.358	0.64061	166.958	56.9146	188.979	38.9083	170.279	49.2913	200.094	50.5887	162.564	71.0449
167.987	93.0965	164.471	92.1216	177.301	91.9112	166.449	0.63734	167.043	56.7787	189.064	38.8	170.363	49.2907	200.178	50.5857	162.647	71.0146
168.071	93.0966	164.556	92.1109	177.383	91.8954	166.538	0.63423	167.126	56.6426	189.145	38.6914	170.448	49.29	200.258	50.5823	162.73	70.9843
168.154	93.0969	164.638	92.1017	177.466	91.8812	166.629	0.63117	167.207	56.5061	189.229	38.5826	170.532	49.2889	200.344	50.5798	162.811	70.9536
168.24	93.0971	164.722	92.0896	177.55	91.8679	166.719	0.62789	167.29	56.3689	189.312	38.4731	170.616	49.2895	200.427	50.5769	162.895	70.9228
168.322	93.0971	164.804	92.0794	177.634	91.8548	166.812	0.62466	167.374	56.2313	189.393	38.3635	170.699	49.289	200.511	50.5742	162.979	70.8923
168.404	93.0968	164.888	92.0698	177.715	91.8421	166.901	0.62135	167.457	56.0938	189.478	38.2535	170.781	49.289	200.592	50.5714	163.061	70.8611
168.487	93.097	164.971	92.061	177.799	91.8293	166.99	0.61816	167.543	55.9558	189.563	38.1434	170.864	49.2886	200.674	50.5684	163.144	70.8302
168.572	93.0966	165.055	92.0515	177.883	91.8168	167.08	0.61516	167.626	55.8178	189.647	38.0325	170.945	49.2885	200.758	50.5648	163.231	70.7994
168.654	93.0969	165.136	92.0408	177.966	91.8034	167.173	0.61164	167.71	55.679	189.732	37.922	171.029	49.288	200.842	50.5614	163.313	70.7676
168.738	93.0966	165.22	92.0309	178.05	91.788	167.267	0.60858	167.791	55.5402	189.811	37.8105	171.112	49.2881	200.924	50.5586	163.396	70.7364
168.82	93.0966	165.304	92.0233	178.132	91.7736	167.356	0.60548	167.874	55.4011	189.896	37.6994	171.197	49.2876	201.006	50.555	163.48	70.7051
168.906	93.096	165.388	92.0122	178.214	91.7601	167.446	0.6022	167.957	55.2616	189.978	37.5876	171.278	49.2874	201.089	50.5516	163.561	70.6734
168.991	93.0957	165.472	92.0034	178.299	91.745	167.536	0.59896	168.043	55.1216	190.061	37.4755	171.363	49.2867	201.174	50.5482	163.645	70.6418
169.071	93.0957	165.554	91.9939	178.382	91.7305	167.63	0.596	168.125	54.9813	190.142	37.3631	171.447	49.2861	201.255	50.545	163.727	70.6102
169.156	93.0956	165.636	91.9828	178.465	91.7152	167.723	0.59287	168.205	54.8407	190.227	37.2508	171.529	49.286	201.339	50.5418	163.811	70.5786
169.239	93.0956	165.719	91.974	178.548	91.7003	167.814	0.58995	168.289	54.6998	190.313	37.1376	171.612	49.2857	201.422	50.5384	163.893	70.5468
169.321	93.096	165.801	91.9649	178.632	91.6858	167.905	0.58716	168.374	54.5587	190.395	37.0246	171.697	49.2853	201.504	50.5349	163.978	70.5147
169.407	93.0958	165.884	91.9554	178.717	91.6706	167.997	0.58406	168.458	54.417	190.479	36.9106	171.78	49.2843	201.59	50.5319	164.061	70.4825
169.489	93.0957	165.97	91.9461	178.797	91.6564	168.09	0.58094	168.54	54.2752	190.561	36.7967	171.863	49.2839	201.672	50.529	164.141	70.4506
169.57	93.0954	166.052	91.9372	178.878	91.6428	168.182	0.57793	168.624	54.1331	190.644	36.6828	171.944	49.2844	201.755	50.5259	164.226	70.4185
169.654	93.0951	166.137	91.9269	178.963	91.6279	168.27	0.57472	168.705	53.9905	190.73	36.5684	172.029	49.2839	201.84	50.5226	164.31	70.3864
169.74	93.0947	166.217	91.9175	179.045	91.6059	168.362	0.57151	168.789	53.8476	190.813	36.4538	172.113	49.2833	201.923	50.5192	164.392	70.354
169.821	93.0946	166.3	91.9083	179.125	91.5808	168.455	0.56832	168.873	53.7045	190.895	36.3385	172.195	49.2834	202.005	50.5153	164.477	70.3219
169.905	93.0944	166.385	91.8986	179.209	91.5605	168.545	0.56537	168.957	53.5607	190.98	36.2231	172.279	49.2831	202.089	50.5118	164.56	70.289
169.988	93.0943	166.47	91.8894	179.291	91.5464	168.638	0.56218	169.04	53.4169	191.06	36.1074	172.361	49.2774	202.172	50.5077	164.645	70.2562
170.07	93.0939	166.555	91.8801	179.374	91.5286	168.728	0.55922	169.122	53.2731	191.144	35.9916	172.442	49.2686	202.255	50.5047	164.726	70.2232
170.151	93.094	166.636	91.8712	179.455	91.511	168.819	0.55634	169.207	53.1285	191.231	35.8757	172.525	49.2623	202.338	50.5012	164.807	70.1905
170.234	93.094	166.719	91.8607	179.535	91.4963	168.911	0.55327	169.289	52.9836	191.313	35.7592	172.607	49.2591	202.419	50.4982	164.891	70.1577
170.317	93.0933	166.801	91.8513	179.619	91.483	169.003	0.55012	169.376	52.8386	191.398	35.6425	172.689	49.2578	202.503	50.4941	164.973	70.1246
170.403	93.0927	166.884	91.8413	179.704	91.4716	169.092	0.5471	169.455	52.6929	191.478	35.5256	172.774	49.2583	202.588	50.4902	165.054	70.0914
170.486	93.0919	166.967	91.8308	179.787	91.4612	169.182	0.5436	169.541	52.5473	191.563	35.4082	172.855	49.2596	202.67	50.4863	165.14	70.0582
170.568	93.0915	167.052	91.8211	179.871	91.45	169.273	0.54037	169.624	52.401	191.645	35.2903	172.939	49.2621	202.753	50.483	165.225	70.0248
170.651	93.0913	167.136	91.8104	179.955	91.4363	169.365	0.53725	169.707	52.2547	191.731	35.1719	173.022	49.2641	202.836	50.4797	165.306	69.9913
170.736	93.0911	167.219	91.7989	180.035	91.4228	169.456	0.53402	169.792	52.108	191.813	35.0535	173.106	49.2658	202.917	50.4756	165.391	69.9578
170.819	93.091	167.302	91.7889	180.118	91.4079	169.543	0.53014	169.873	51.961	191.897	34.935	173.19	49.2676	203.001	50.472	165.471	69.9242
170.903	93.0907	167.385	91.779	180.202	91.3922	169.634	0.52355	169.957	51.8136	191.979	34.8159	173.273	49.2685	203.084	50.468	165.556	69.8904
170.986	93.0903	167.469	91.7695	180.284	91.3776	169.722	0.51706	170.04	51.6657	192.062	34.6964	173.358	49.2695	203.17	50.4642	165.641	69.8566
171.067	93.0903	167.553	91.7594	180.367	91.3641	169.808	0.51203	170.124	51.5177	192.146	34.5769	173.439	49.2714	203.252	50.46	165.722	69.8229
171.154	93.0898	167.637	91.7479	180.452	91.3499	169.899	0.5083	170.206	51.3693	192.228	34.4566	173.523	49.2724	203.335	50.456	165.808	69.7892
171.237	93.0897	167.719	91.7375	180.536	91.3355	169.986	0.50474	170.29	51.221	192.31	34.3365	173.605	49.273	203.418	50.4519	165.891	69.755
171.32	93.0896	167.803	91.7287	180.618	91.3199	170.077	0.50226	170.375	51.072	192.393	34.216	173.689	49.2735	203.5	50.4482	165.974	69.7211
171.406	93.0891	167.887	91.718	180.701	91.3039	170.164	0.50056	170.46	50.923	192.477	34.0954	173.774	49.274	203.583	50.4436	166.057	69.6872
171.487	93.0888	167.97	91.7064	180.786	91.2922	170.256	0.49884	170.54	50.7734	192.559	33.9741	173.856	49.2747	203.666	50.4395	166.137	69.6529
171.569	93.0888	168.055	91.6938	180.874	91.282	170.344	0.49729	170.623	50.6231	192.642	33.8528	173.942	49.2757	203.751	50.4356	166.222	69.6184
171.653	93.0888	168.136	91.6831	180.957	91.274	170.433	0.49539	170.706	50.4729	192.727	33.7315	174.025	49.2755	203.832	50.4314	166.305	69.5837
171.738	93.0886	168.222	91.6702	181.039	91.2619	170.524	0.4935	170.79	50.322	192.811	33.6097	174.109	49.2749	203.918	50.4274	166.39	69.5491
171.82	93.0884	168.302	91.6606	181.122	91.2397	170.612	0.49151	170.873	50.1712	192.897	33.487	174.194	49.2753	204	50.423	166.469	69.5144
171.901	93.0883	168.385	91.6496	181.205	91.2154	170.702	0.48893	170.955	50.0198	192.98	33.3642	174.277	49.277	204.082	50.4187	166.554	69.4799
171.987	93.088	168.467	91.6394	181.288	91.1954	170.788	0.48653	171.043	49.868	193.06	33.2413	174.359	49.2799	204.166	50.4146	166.641	69.445
172.069	93.0878	168.55	91.6274	181.372	91.1773	170.878	0.48427	171.125	49.7159	193.144	33.1178	174.442	49.2843	204.249	50.4102	166.723	69.4099
172.154	93.0872	168.634	91.6164	181.453	91.1601	170.968	0.48175	171.207	49.5633	193.225	32.9941	174.53	49.2911	204.333	50.4059	166.806	69.3745
172.236	93.0871	168.718	91.6057	181.536	91.1449	171.054	0.47932	171.29	49.4105	193.309	32.87	174.613	49.2969	204.415	50.4016	166.889	69.3392
172.32	93.0871	168.801	91.5941	181.619	91.1298	171.144	0.47665	171.373	49.258	193.396	32.7457	174.701	49.299	204.498	50.3976	166.972	69.3039
172.403	93.0874	168.885	91.5824	181.703	91.1153	171.235	0.47388	171.457	49.1051	193.48	32.6213	174.782	49.2983	204.581	50.3929	167.055	69.2682
172.485	93.0878	168.965	91.5707	181.785	91.1014	171.323	0.47081	171.541	48.9515	193.561	32.4962	174.866	49.2991	204.666	50.3885	167.14	69.2327
172.57	93.0876	169.049	91.5607	181.868	91.088	171.408	0.46819	171.623	48.7976	193.644	32.3709	174.95	49.2984	204.747	50.3837	167.223	69.1972
172.652	93.0876	169.133	91.5488	181.953	91.0731	171.499	0.46657	171.707	48.6431	193.727	32.2451	175.033	49.2946	204.83	50.3792	167.305	69.1614
172.734	93.0876	169.218	91.5381	182.035	91.0571	171.587	0.46605	171.79	48.4886	193.81	32.1192	175.116	49.2895	204.912	50.3746	167.388	69.1256
172.819	93.0871	169.301	91.5274	182.12	91.0415	171.673	0.46596	171.873	48.3339	193.896	31.9932	175.201	49.286	204.998	50.3698	167.471	69.09
172.899	93.0865	169.384	91.5173	182.203	91.0246	171.761	0.46644	171.955	48.1787	193.977	31.8669	175.282	49.2831	205.08	50.3649	167.555	69.0538
172.983	93.0865	169.468	91.5052	182.286	91.0086	171.851	0.46537	172.04	48.0232	194.061	31.7403	175.365	49.2801	205.163	50.3605	167.635	69.0178
173.067	93.0859	169.551	91.4946	182.37	90.9906	171.938	0.46264	172.123	47.8669	194.143	31.6132	175.449	49.2786	205.247	50.3546	167.719	68.9814
173.149	93.0858	169.634	91.4805	182.452	90.9739	172.028	0.45961	172.206	47.7107	194.227	31.4861	175.53	49.2766	205.331	50.3503	167.803	68.9453
173.233	93.0857	169.716	91.4683	182.536	90.9579	172.115	0.4563	172.29	47.5542	194.31	31.3581	175.612	49.2751	205.412	50.3455	167.886	68.9089
173.315	93.0855	169.8	91.4574	182.618	90.9424	172.201	0.45158	172.372	47.3976	194.394	31.2297	175.697	49.2737	205.497	50.3407	167.969	68.8722
173.401	93.0858	169.882	91.4449	182.702	90.9256	172.288	0.44653	172.456	47.2404	194.475	31.1009	175.782	49.2729	205.58	50.3357	168.053	68.8356
173.484	93.0856	169.965	91.4324	182.786	90.9089	172.374	0.4419	172.54	47.0829	194.559	30.9722	175.865	49.2719	205.662	50.3307	168.136	68.7989
173.567	93.0851	170.048	91.4231	182.872	90.8935	172.461	0.43777	172.623	46.9249	194.642	30.8432	175.947	49.2704	205.746	50.3256	168.22	68.7622
173.652	93.0846	170.131	91.4124	182.953	90.8771	172.545	0.43396	172.708	46.7671	194.722	30.7135	176.03	49.2691	205.83	50.3203	168.303	68.7254
173.736	93.0841	170.214	91.3991	183.038	90.8602	172.633	0.4302	172.792	46.6088	194.809	30.5842	176.113	49.2679	205.911	50.3151	168.385	68.6882
173.818	93.0834	170.297	91.3851	183.121	90.843	172.718	0.42668	172.875	46.4498	194.89	30.4544	176.197	49.2676	205.992	50.3102	168.469	68.6507
173.899	93.0834	170.381	91.3747	183.205	90.8292	172.803	0.42313	172.959	46.2907	194.974	30.3241	176.278	49.2669	206.078	50.3059	168.552	68.6137
173.983	93.083	170.465	91.3643	183.287	90.8167	172.889	0.41985	173.04	46.1311	195.056	30.1934	176.364	49.2664	206.16	50.3009	168.635	68.5765
174.067	93.0828	170.548	91.3551	183.373	90.8073	172.973	0.41708	173.124	45.9713	195.141	30.0627	176.444	49.266	206.242	50.2954	168.717	68.5392
174.148	93.0827	170.632	91.3427	183.458	90.8012	173.057	0.41392	173.208	45.8114	195.223	29.9313	176.528	49.2647	206.325	50.29	168.799	68.5016
174.233	93.0824	170.714	91.331	183.543	90.7945	173.143	0.41064	173.291	45.6509	195.307	29.7997	176.612	49.2642	206.407	50.2848	168.883	68.4637
174.318	93.0819	170.797	91.319	183.629	90.7801	173.228	0.4078	173.373	45.4905	195.39	29.6679	176.699	49.264	206.489	50.2793	168.968	68.4261
174.401	93.0818	170.88	91.3061	183.712	90.7622	173.313	0.4052	173.457	45.3296	195.472	29.5357	176.78	49.2628	206.573	50.2737	169.051	68.3882
174.483	93.0816	170.963	91.2939	183.796	90.7436	173.399	0.40239	173.538	45.1685	195.556	29.4037	176.86	49.2623	206.655	50.2681	169.133	68.3504
174.568	93.0814	171.046	91.2812	183.881	90.724	173.485	0.39961	173.622	45.0073	195.642	29.2708	176.944	49.2628	206.738	50.2624	169.216	68.3122
174.65	93.0811	171.131	91.2685	183.964	90.7011	173.571	0.39685	173.708	44.8457	195.725	29.1377	177.027	49.2629	206.821	50.2569	169.301	68.2739
[truncated: 3,912 more rows]
