# Supplementary material for: Dual functionalized hyaluronic acid micelles loading paclitaxel for the therapy of breast cancer
Source: Front Bioeng Biotechnol. 2023 Aug 3;11:1230585. doi: 10.3389/fbioe.2023.1230585 (PMC10436080; doi:10.3389/fbioe.2023.1230585)
Supplement: Supplementary file 1 [file DataSheet2.zip › release.xlsx]

## Sheet: Sheet1
	pH=5.6 dHAD-PTX			pH=7.4 dHAD-PTX
	mean	SD		mean	SD
0	0	0		0	0
1	27.427	1.22813		24.376	1.0993
2	39.864	1.29244		24.942	1.03661
4	46.784	0.81404		25.13	1.55113
6	58.98	1.13503		25.33	1.57113
8	65.67	1.54342		25.44	1.12795
10	69.45	1.52958		26.36	1.0419
12	72.759	2.23946		26.8	0.9139
16	75.535	1.60378		26.88	1.29142
24	77.743	0.97496		26.97	1.29182
36	79.67	1.75649		27.37	1.34048
48	80.88	1.21738		27.51	1.18361
72	82.344	1.00519		28.15	1.37005

## Sheet: Sheet2
	pH=5.6dHAT-PTX			pH=7.4dHAT-PTX
	mean	SD		mean	SD
0	0	0		0	0
1	25.482	1.67545		20.563	1.54565
2	34.425	1.107		23.436	1.19099
4	43.42	1.25701		25.528	1.66515
6	55.54	1.06908		26.56	1.14077
8	62.87	1.03716		27.02	1.15596
10	67.88	1.17995		28.31	1.50943
12	70.143	1.28376		29.02	0.9493
16	72.61	2.24724		29.11	1.98919
24	74.599	1.27656		29.442	1.50598
36	76.488	1.20611		29.47	1.71738
48	78.295	1.48545		29.55	2.59137
72	80.334	1.80351		29.55	2.20608
