# Supplementary material for: Dual functionalized hyaluronic acid micelles loading paclitaxel for the therapy of breast cancer
Source: Front Bioeng Biotechnol. 2023 Aug 3;11:1230585. doi: 10.3389/fbioe.2023.1230585 (PMC10436080; doi:10.3389/fbioe.2023.1230585)
Supplement: Supplementary file 1 [file DataSheet2.zip › pH3.0-8.5 size&zeta.xlsx]

## Sheet: Sheet1
X Intensity	dHAD-PTX-3.0	dHAD-PTX-3.5	dHAD-PTX-4	dHAD-PTX-4.5	dHAD-PTX-5	dHAD-PTX-5.5	dHAD-PTX-6	dHAD-PTX-6.5	dHAD-PTX-7.5	dHAD-PTX-8	dHAD-PTX-8.5
0.4	0	0	0	0	0	0	0	0	0	0	0
0.463	0	0	0	0	0	0	0	0	0	0	0
0.536	0	0	0	0	0	0	0	0	0	0	0
0.621	0	0	0	0	0	0	0	0	0	0	0
0.719	0	0	0	0	0	0	0	0	0	0	0
0.833	0	0	0	0	0	0	0	0	0	0	0
0.965	0	0	0	0	0	0	0	0	0	0	0
1.12	0	0	0	0	0	0	0	0	0	0	0
1.29	0	0	0	0	0	0	0	0	0	0	0
1.5	0	0	0	0	0	0	0	0	0	0	0
1.74	0	0	0	0	0	0	0	0	0	0	0
2.01	0	0	0	0	0	0	0	0	0	0	0
2.33	0	0	0	0	0	0	0	0	0	0	0
2.7	0	0	0	0	0	0	0	0	0	0	0
3.12	0	0	0	0	0	0	0	0	0	0	0
3.62	0	0	0	0	0	0	0	0	0	0	0
4.19	0	0	0	0	0	0	0	0	0	0	0
4.85	0	0	0	0	0	0	0	0	0	0	0
5.61	0	0	0	0	0	0	0	0	0	0	0
6.5	0	0	0	0	0	0	0	0	0	0	0
7.53	0	0	0	0	0	0	0	0	0	0	0
8.72	0	0	0	0	0	0	0	0	0	0	0
10.1	0	0	0	0	0	0	0	0	0	0	0
11.7	0	0	0	0	0	0	0	0	0	0	0
13.5	0	0	0	0	0	0	0	0	0	0	0
15.7	0	0	0	0	0	0	0	0	0	0	0
18.2	0	0	0	0	0	0	0	0	0	0	0
21	0	0	0	0	0	0	0	0	0	0	0
24.4	0	0	0	0	0	0	0	0	0	0	0
28.2	0	0	0	0	0	0	0	0	0	0	0
32.7	0	0	0	0	0	0	0	0	0	0	0
37.8	0	0	0	0	0	0	0	0	0	0	0
43.8	0	0	0	0	0	0	0	0	0	0	0
50.7	0	0	0	0	0	0	0	0	0	0	0
58.8	0	0	0	0	0	0	0	0	0	0	0
68.1	0	0	0	0	0	0	0	0	0	0	0
78.8	0	0	0	0	0	0	0	0.41	0	2.58	3.69
91.3	0	0	0	0	0.313	0	0	1.77	1.47	7.88	9.88
106	0	0	0	0	1.12	0.0548	1.39	4.1	5.7	13.9	15.8
122	0	0	0.543	2.53	2.16	1.56	4.2	7.04	11.5	18.3	19.2
142	0	0	2.54	6.45	3.21	4.62	7.68	10	16.6	19.4	19
164	0	1.82	5.54	9.33	4.27	8.49	10.9	12.4	19.2	17.1	15.6
190	4.14	6.18	8.4	9.61	5.46	12.2	13	13.8	18.4	12.2	10.3
220	10.7	11.1	9.99	7.43	6.84	14.6	13.6	13.8	14.4	6.57	5.1
255	15.1	14	9.73	4.26	8.36	15.4	12.8	12.4	8.75	2.07	1.43
295	14.2	13.3	7.81	2	9.8	14.2	10.7	9.98	3.54	0	0
342	8.64	9.36	5.1	2.01	10.8	11.5	7.89	6.98	0.484	0	0
396	2.5	4.28	2.74	4.43	11.1	8	5.02	4.02	0	0	0
459	0	0.719	1.69	8.18	10.4	4.49	2.58	1.69	0	0	0
531	0	0	2.34	11.4	8.83	1.78	0.918	0.359	0	0	0
615	0	0	4.35	12.5	6.54	0.318	0.128	0	0	0	0
712	0	0	6.8	10.7	4.05	0	0	0	0	0	0
825	0	0	8.58	6.68	1.88	0	0	0	0	0	0
955	0	0	8.8	2.39	0.49	0	0	0	0	0	0
1110	0	0	7.21	0	0	0	0	0	0	0	0
1280	0	0	4.41	0	0	0	0	0	0	0	0
1480	0	0	1.59	0	0	0	0	0	0	0	0
1720	0	0	0	0	0	0	0	0	0	0	0
1990	0	0	0	0	0	0	0	0	0	0	0
2300	0	0	0	0	0	0	0	0	0	0	0
2670	0	0	0	0	0	0	0	0	0	0	0
3090	0	0	0	0	0	0	0	0	0	0	0
3580	0	0	0	0	0	0	0	0	0	0	0
4150	0	0	0	0	0	0	0	0	0	0	0
4800	0	0	0	0	0	0	0	0	0	0	0
5560	0	0	0	0	0	0	0	0	0	0	0
6440	0	0	0	0	0	0	0	0	0	0	0
7460	0	0	0	0	0	0	0	0	0	0	0
8630	0	0	0	0	0	0	0	0	0	0	0

## Sheet: Sheet2
X Intensity	dHAT-PTX-3	dHAT-PTX-3.5	dHAT-PTX-4	dHAT-PTX-4.5	dHAT-PTX-5	dHAT-PTX-5.5	dHAT-PTX-6	dHAT-PTX-6.5	dHAT-PTX-7.5	dHAT-PTX-8	dHAT-PTX-8.5
0.4	0	0	0	0	0	0	0	0	0	0	0
0.463	0	0	0	0	0	0	0	0	0	0	0
0.536	0	0	0	0	0	0	0	0	0	0	0
0.621	0	0	0	0	0	0	0	0	0	0	0
0.719	0	0	0	0	0	0	0	0	0	0	0
0.833	0	0	0	0	0	0	0	0	0	0	0
0.965	0	0	0	0	0	0	0	0	0	0	0
1.12	0	0	0	0	0	0	0	0	0	0	0
1.29	0	0	0	0	0	0	0	0	0	0	0
1.5	0	0	0	0	0	0	0	0	0	0	0
1.74	0	0	0	0	0	0	0	0	0	0	0
2.01	0	0	0	0	0	0	0	0	0	0	0
2.33	0	0	0	0	0	0	0	0	0	0	0
2.7	0	0	0	0	0	0	0	0	0	0	0
3.12	0	0	0	0	0	0	0	0	0	0	0
3.62	0	0	0	0	0	0	0	0	0	0	0
4.19	0	0	0	0	0	0	0	0	0	0	0
4.85	0	0	0	0	0	0	0	0	0	0	0
5.61	0	0	0	0	0	0	0	0	0	0	0
6.5	0	0	0	0	0	0	0	0	0	0	0
7.53	0	0	0	0	0	0	0	0	0	0	0
8.72	0	0	0	0	0	0	0	0	0	0	0
10.1	0	0	0	0	0	0	0	0	0	0	0
11.7	0	0	0	0	0	0	0	0	0	0	0
13.5	0	0	0	0	0	0	0	0	0	0	0
15.7	0	0	0	0	0	0	0	0	0	0	0
18.2	0	0	0	0	0	0	0	0	0	0	0
21	0	0	0	0	0	0	0	0	0	0	0
24.4	0	0	0	0	0	0	0	0	0	0	0
28.2	0	0	0	0	0	0	0	0	0	0	0
32.7	0	0	0	0	0	0	0	0	0	0	0
37.8	0	0	0	0	0	0	0	0	0	0	0
43.8	0	0	0	0	0	0	0	0	0	0.126	0
50.7	0	0	0	0	0	0	0	0	0	0.73	0
58.8	0	0	0	0	0	0	0	0	0	1.65	0
68.1	0	0	0	0	0	0.544	0	0	0.0825	2.67	0.69
78.8	0	0	0	0	0	1.75	0	0	1.21	3.68	2.58
91.3	0	0	0	0	0.132	2.86	0	0	3.3	4.69	5.49
106	0	0	0	0	3.03	3.38	0	0.907	5.82	5.8	8.8
122	0	0	0	0	7.77	3.4	1.11	4.87	8.26	7.04	11.8
142	0	0	0	0.745	12.2	3.37	4.72	10.4	10.2	8.34	13.7
164	0	0	0.185	3.26	14.6	3.78	10	15.1	11.4	9.53	14.2
190	0	0	2.47	6.61	14.1	4.91	15.1	17.6	11.7	10.4	13.2
220	0	1.11	5.85	9.53	11.1	6.69	18	17.2	11.2	10.6	10.9
255	0	3.31	9.02	11.3	6.91	8.73	17.6	14.3	10.1	10.1	7.92
295	0	5.95	11.3	11.6	2.99	10.5	14.1	10.1	8.43	8.86	4.83
342	0	8.29	12.5	11	0.526	11.5	8.84	5.62	6.51	6.99	2.25
396	1.3	9.84	12.9	9.8	0	11.3	3.73	2.17	4.54	4.8	0.617
459	8.33	10.4	12.6	8.42	0.992	9.91	0.611	0.344	2.75	2.71	0
531	15.2	10.2	11.5	7.07	2.99	7.61	0	0	1.35	1.09	0
615	17	9.29	9.55	5.73	5.01	4.9	0	0	0.435	0.198	0
712	13.3	8.08	6.88	4.34	6.1	2.42	0	0	0.0339	0	0
825	7.02	6.74	3.9	2.89	5.69	0.705	0	0	0	0	0
955	1.88	5.38	1.35	1.52	3.96	0	0	0	0	0	0
1110	0.522	4.07	0	0.484	1.76	0	0	0	0	0	0
1280	0.988	0	0	0	0.223	0	0	0	0	0	0
1480	0	0	0	0	0	0	0	0	0	0	0
1720	0	0	0	0	0	0	0	0	0	0	0
1990	0	0	0	0	0	0	0	0	0	0	0
2300	0	0	0	0	0	0	0	0	0	0	0
2670	0	0	0	0	0	0	0	0	0	0	0
3090	0	0	0	0	0	0	0	0	0	0	0
3580	0	0	0	0	0	0	0	0	0	0	0
4150	0	0	0	0	0	0	0	0	0	0	0
4800	0	0	0	0	0	0	0	0	0	0	0
5560	0	0	0	0	0	0	0	0	0	0	0
6440	0	0	0	0	0	0	0	0	0	0	0
7460	0	0	0	0	0	0	0	0	0	0	0
8630	0	0	0	0	0	0	0	0	0	0	0

## Sheet: Sheet3
dHAD-PTX-zeta
3		3.5		4		4.5		5		5.5		6		6.5		7		8		8.5
-149	0	-148	0	-148	0	-147	0	-149	0	-150	0	-149	0	-149	0	-150	0	-148	0
-145	0	-145	0	-145	0	-144	0	-146	0	-146	0	-145	0	-145	0	-146	0	-145	0
-142	0	-141	0	-141	0	-140	0	-143	0	-143	0	-142	0	-142	0	-143	0	-141	0
-139	0	-138	0	-138	0	-137	0	-139	0	-140	0	-139	0	-139	0	-140	0	-138	0
-135	0	-135	0	-135	0	-134	0	-136	0	-136	0	-135	0	-135	0	-136	0	-135	0
-132	0	-131	0	-131	0	-130	0	-133	0	-133	0	-132	0	-132	0	-133	0	-131	0
-129	0	-128	0	-128	0	-127	0	-129	0	-130	0	-129	0	-129	0	-130	0	-128	0
-125	0	-125	0	-125	0	-124	0	-126	0	-126	0	-125	0	-125	0	-126	0	-125	0
-122	0	-121	0	-121	0	-120	0	-123	0	-123	0	-122	0	-122	0	-123	0	-121	0
-119	0	-118	0	-118	0	-117	0	-119	0	-120	0	-119	0	-119	0	-120	0	-118	0
-115	0	-115	0	-115	0	-114	0	-116	0	-116	0	-115	0	-115	0	-116	0	-115	0
-112	0	-111	0	-112	0	-110	0	-113	0	-113	0	-112	0	-112	0	-113	0	-111	0
-109	0	-108	0	-108	0	-107	0	-109	0	-110	0	-109	0	-109	0	-110	0	-108	0
-105	0	-105	0	-105	0	-104	0	-106	0	-106	0	-106	0	-105	0	-106	0	-105	0
-102	0	-101	0	-102	0	-100	0	-103	0	-103	0	-102	0	-102	0	-103	0	-101	0
-98.8	0	-98.1	0	-98.2	0	-97	0	-99.5	0	-99.8	0	-98.9	0	-98.8	0	-99.8	0	-98.1	0
-95.5	0	-94.8	0	-94.9	0	-93.7	0	-96.2	0	-96.5	0	-95.5	0	-95.5	0	-96.5	0	-94.8	0
-92.1	0	-91.5	0	-91.6	0	-90.4	0	-92.9	0	-93.1	0	-92.2	0	-92.1	0	-93.2	0	-91.5	0
-88.8	0	-88.1	0	-88.3	0	-87.1	0	-89.5	0	-89.8	0	-88.9	0	-88.8	0	-89.9	0	-88.2	0
-85.5	0	-84.8	0	-84.9	0	-83.7	0	-86.2	0	-86.5	0	-85.6	0	-85.5	0	-86.6	0	-84.8	0
-82.2	0	-81.5	0	-81.6	0	-80.4	0	-82.9	0	-83.2	0	-82.3	0	-82.2	0	-83.2	0	-81.5	0
-78.9	0	-78.2	0	-78.3	0	-77.1	0	-79.6	0	-79.8	0	-78.9	0	-78.9	0	-79.9	0	-78.2	0
-75.5	0	-74.9	0	-75	0	-73.8	0	-76.2	0	-76.5	0	-75.6	0	-75.5	0	-76.6	0	-74.9	0
-72.2	0	-71.5	0	-71.7	0	-70.5	0	-72.9	0	-73.2	0	-72.3	0	-72.2	0	-73.3	0	-71.5	0
-68.9	0	-68.2	0	-68.3	0	-67.1	0	-69.6	0	-69.9	0	-69	0	-68.9	0	-69.9	0	-68.2	0
-65.6	0	-64.9	0	-65	0	-63.8	0	-66.3	0	-66.6	0	-65.6	0	-65.6	0	-66.6	0	-64.9	0
-62.2	0	-61.6	0	-61.7	0	-60.5	0	-63	0	-63.2	0	-62.3	0	-62.2	0	-63.3	0	-61.6	0
-58.9	0	-58.2	0	-58.4	0	-57.2	0	-59.6	0	-59.9	0	-59	0	-58.9	0	-60	0	-58.3	0
-55.6	0	-54.9	0	-55	0	-53.8	0	-56.3	0	-56.6	0	-55.7	0	-55.6	0	-56.7	0	-54.9	0
-52.3	0	-51.6	0	-51.7	0	-50.5	0	-53	0	-53.3	0	-52.4	0	-52.3	0	-53.3	0	-51.6	0
-49	0	-48.3	0	-48.4	0	-47.2	0	-49.7	0	-50	0	-49	0	-49	0	-50	0	-48.3	0
-45.6	0	-45	0	-45.1	0	-43.9	0	-46.4	0	-46.6	0	-45.7	0	-45.6	0	-46.7	0	-45	0
-42.3	0	-41.6	0	-41.8	0	-40.6	0	-43	0	-43.3	0	-42.4	0	-42.3	0	-43.4	0	-41.6	0
-39	0	-38.3	0	-38.4	0	-37.2	0	-39.7	0	-40	0	-39.1	0	-39	0	-40	0	-38.3	0
-35.7	0	-35	0	-35.1	0	-33.9	0	-36.4	0	-36.7	0	-35.7	0	-35.7	0	-36.7	0	-35	0
-32.3	0	-31.7	0	-31.8	0	-30.6	0	-33.1	0	-33.3	0	-32.4	0	-32.3	0	-33.4	0	-31.7	0
-29	0	-28.4	0	-28.5	0	-27.3	0	-29.7	0	-30	0	-29.1	0	-29	0	-30.1	3898.6	-28.4	0
-25.7	0	-25	0	-25.2	0	-24	0	-26.4	0	-26.7	0	-25.8	0	-25.7	6784.75	-26.8	15616	-25	0
-22.4	0	-21.7	0	-21.8	0	-20.6	0	-23.1	0	-23.4	0	-22.5	2904.1	-22.4	25784	-23.4	35034.2	-21.7	22450.1
-19.1	0	-18.4	0	-18.5	0	-17.3	0	-19.8	0	-20.1	0	-19.1	10481	-19.1	58409.3	-20.1	81728.4	-18.4	71052.2
-15.7	0	-15.1	0	-15.2	0	-14	0	-16.5	0	-16.7	0	-15.8	29471.9	-15.7	105334	-16.8	148638	-15.1	159771
-12.4	0	-11.8	0	-11.9	0	-10.7	0	-13.1	437.199	-13.4	2255.69	-12.5	73220.9	-12.4	133796	-13.5	193884	-11.7	238572
-9.09	0	-8.43	2561.21	-8.55	0	-7.34	0	-9.82	3340.7	-10.1	5174.33	-9.17	117631	-9.09	104400	-10.2	179533	-8.43	239938
-5.77	6784.75	-5.11	16100.2	-5.23	1503.26	-4.02	9218.51	-6.5	11868.7	-6.78	14376.7	-5.85	116878	-5.77	51911.1	-6.83	108457	-5.11	177182
-2.45	25784	-1.79	45088.8	-1.91	7042.89	-0.7	42206.6	-3.18	29959.2	-3.45	28812.8	-2.53	76977.8	-2.45	22077.4	-3.51	50150.1	-1.78	94780.9
0.874	58409.3	1.53	97629.1	1.42	18236.2	2.62	101370	0.145	56029	-0.132	51877.1	0.793	39508.6	0.874	9153.72	-0.184	24305.8	1.54	39159.4
4.2	105334	4.85	118480	4.74	43657.5	5.94	183787	3.47	87027.3	3.19	88775.6	4.12	21881.1	4.2	171.342	3.14	8592.22	4.86	11993.5
7.52	133796	8.17	71954.8	8.06	61946.6	9.26	249894	6.79	113861	6.51	101413	7.44	12276.9	7.52	0	6.46	1578.65	8.18	0
10.8	104400	11.5	29129.9	11.4	44056.2	12.6	228256	10.1	124349	9.83	77698.1	10.8	3953.47	10.8	0	9.78	0	11.5	0
14.2	51911.1	14.8	16652.1	14.7	18371.3	15.9	140158	13.4	107313	13.2	49133.3	14.1	0	14.2	0	13.1	0	14.8	0
17.5	22077.4	18.1	5832.48	18	8581.04	19.2	80427.4	16.8	68657.9	16.5	28457.4	17.4	0	17.5	0	16.4	0	18.1	0
20.8	9153.72	21.5	0	21.3	3375.34	22.6	44424.2	20.1	33161.5	19.8	16936.4	20.7	0	20.8	0	19.7	0	21.5	0
24.1	171.342	24.8	0	24.7	0	25.9	16592.1	23.4	12953.8	23.1	10159.6	24	0	24.1	0	23.1	0	24.8	0
27.5	0	28.1	0	28	0	29.2	2435.44	26.7	3416.89	26.4	4512.39	27.4	0	27.5	0	26.4	0	28.1	0
30.8	0	31.4	0	31.3	0	32.5	0	30	0	29.8	966.012	30.7	0	30.8	0	29.7	0	31.4	0
34.1	0	34.7	0	34.6	0	35.8	0	33.4	0	33.1	0	34	0	34.1	0	33	0	34.8	0
37.4	0	38.1	0	37.9	0	39.2	0	36.7	0	36.4	0	37.3	0	37.4	0	36.4	0	38.1	0
40.7	0	41.4	0	41.3	0	42.5	0	40	0	39.7	0	40.7	0	40.7	0	39.7	0	41.4	0
44.1	0	44.7	0	44.6	0	45.8	0	43.3	0	43	0	44	0	44.1	0	43	0	44.7	0
47.4	0	48	0	47.9	0	49.1	0	46.6	0	46.4	0	47.3	0	47.4	0	46.3	0	48	0
50.7	0	51.3	0	51.2	0	52.4	0	50	0	49.7	0	50.6	0	50.7	0	49.6	0	51.4	0
54	0	54.7	0	54.6	0	55.8	0	53.3	0	53	0	53.9	0	54	0	53	0	54.7	0
57.3	0	58	0	57.9	0	59.1	0	56.6	0	56.3	0	57.3	0	57.3	0	56.3	0	58	0
60.7	0	61.3	0	61.2	0	62.4	0	59.9	0	59.7	0	60.6	0	60.7	0	59.6	0	61.3	0
64	0	64.6	0	64.5	0	65.7	0	63.3	0	63	0	63.9	0	64	0	62.9	0	64.7	0
67.3	0	68	0	67.8	0	69.1	0	66.6	0	66.3	0	67.2	0	67.3	0	66.3	0	68	0
70.6	0	71.3	0	71.2	0	72.4	0	69.9	0	69.6	0	70.6	0	70.6	0	69.6	0	71.3	0
74	0	74.6	0	74.5	0	75.7	0	73.2	0	72.9	0	73.9	0	74	0	72.9	0	74.6	0
77.3	0	77.9	0	77.8	0	79	0	76.5	0	76.3	0	77.2	0	77.3	0	76.2	0	77.9	0
80.6	0	81.2	0	81.1	0	82.3	0	79.9	0	79.6	0	80.5	0	80.6	0	79.5	0	81.3	0
83.9	0	84.6	0	84.4	0	85.7	0	83.2	0	82.9	0	83.8	0	83.9	0	82.9	0	84.6	0
87.2	0	87.9	0	87.8	0	89	0	86.5	0	86.2	0	87.2	0	87.2	0	86.2	0	87.9	0
90.6	0	91.2	0	91.1	0	92.3	0	89.8	0	89.5	0	90.5	0	90.6	0	89.5	0	91.2	0
93.9	0	94.5	0	94.4	0	95.6	0	93.1	0	92.9	0	93.8	0	93.9	0	92.8	0	94.6	0
97.2	0	97.8	0	97.7	0	98.9	0	96.5	0	96.2	0	97.1	0	97.2	0	96.2	0	97.9	0
101	0	101	0	101	0	102	0	99.8	0	99.5	0	100	0	101	0	99.5	0	101	0
104	0	104	0	104	0	106	0	103	0	103	0	104	0	104	0	103	0	105	0
107	0	108	0	108	0	109	0	106	0	106	0	107	0	107	0	106	0	108	0
110	0	111	0	111	0	112	0	110	0	109	0	110	0	110	0	109	0	111	0
114	0	114	0	114	0	116	0	113	0	113	0	114	0	114	0	113	0	114	0
117	0	118	0	118	0	119	0	116	0	116	0	117	0	117	0	116	0	118	0
120	0	121	0	121	0	122	0	120	0	119	0	120	0	120	0	119	0	121	0
124	0	124	0	124	0	126	0	123	0	123	0	124	0	124	0	123	0	124	0
127	0	128	0	128	0	129	0	126	0	126	0	127	0	127	0	126	0	128	0
130	0	131	0	131	0	132	0	130	0	129	0	130	0	130	0	129	0	131	0
134	0	134	0	134	0	135	0	133	0	133	0	134	0	134	0	133	0	134	0
137	0	138	0	138	0	139	0	136	0	136	0	137	0	137	0	136	0	138	0
140	0	141	0	141	0	142	0	140	0	139	0	140	0	140	0	139	0	141	0
144	0	144	0	144	0	145	0	143	0	143	0	144	0	144	0	143	0	144	0
147	0	148	0	148	0	149	0	146	0	146	0	147	0	147	0	146	0	148	0
								150	0	149	0					149	0

## Sheet: Sheet4
dHAT-PTX-zeta
3		3.5		4		4.5		5		5.5		6		6.5		7		8		8.5
-148	0	-149	0	-148	0	-150	0	-149	0	-149	0	-148	0	-147	0	-150	0	-147	0	-147	0
-145	0	-146	0	-145	0	-146	0	-146	0	-145	0	-144	0	-144	0	-147	0	-144	0	-143	0
-141	0	-142	0	-142	0	-143	0	-142	0	-142	0	-141	0	-141	0	-143	0	-140	0	-140	0
-138	0	-139	0	-138	0	-140	0	-139	0	-139	0	-138	0	-137	0	-140	0	-137	0	-137	0
-135	0	-136	0	-135	0	-136	0	-136	0	-135	0	-134	0	-134	0	-137	0	-134	0	-133	0
-131	0	-132	0	-132	0	-133	0	-132	0	-132	0	-131	0	-131	0	-133	0	-130	0	-130	0
-128	0	-129	0	-128	0	-130	0	-129	0	-129	0	-128	0	-127	0	-130	0	-127	0	-127	0
-125	0	-126	0	-125	0	-126	0	-126	0	-126	0	-124	0	-124	0	-127	0	-124	0	-124	0
-121	0	-122	0	-122	0	-123	0	-122	0	-122	0	-121	0	-121	0	-123	0	-120	0	-120	0
-118	0	-119	0	-118	0	-120	0	-119	0	-119	0	-118	0	-117	0	-120	0	-117	0	-117	0
-115	0	-116	0	-115	0	-116	0	-116	0	-116	0	-114	0	-114	0	-117	0	-114	0	-114	0
-111	0	-112	0	-112	0	-113	0	-112	0	-112	0	-111	0	-111	0	-113	0	-110	0	-110	0
-108	0	-109	0	-109	0	-110	0	-109	0	-109	0	-108	0	-108	0	-110	0	-107	0	-107	0
-105	0	-106	0	-105	0	-106	0	-106	0	-106	0	-104	0	-104	0	-107	0	-104	0	-104	0
-101	0	-102	0	-102	0	-103	0	-102	0	-102	0	-101	0	-101	0	-103	0	-100	0	-100	0
-98.1	0	-99.2	0	-98.6	0	-99.7	0	-99.1	0	-99	0	-97.8	0	-97.5	0	-100	0	-97.1	0	-97	0
-94.8	0	-95.8	0	-95.2	0	-96.4	0	-95.8	0	-95.6	0	-94.4	0	-94.2	0	-96.8	0	-93.8	0	-93.6	0
-91.4	0	-92.5	0	-91.9	0	-93.1	0	-92.5	0	-92.3	0	-91.1	0	-90.9	0	-93.5	0	-90.5	0	-90.3	0
-88.1	0	-89.2	0	-88.6	0	-89.8	0	-89.1	0	-89	0	-87.8	0	-87.6	0	-90.2	0	-87.2	0	-87	0
-84.8	0	-85.9	0	-85.3	0	-86.4	0	-85.8	0	-85.7	0	-84.5	0	-84.3	0	-86.8	0	-83.8	0	-83.7	0
-81.5	0	-82.6	0	-81.9	0	-83.1	0	-82.5	0	-82.3	0	-81.2	0	-80.9	0	-83.5	0	-80.5	0	-80.3	0
-78.2	0	-79.2	0	-78.6	0	-79.8	0	-79.2	0	-79	0	-77.8	0	-77.6	0	-80.2	0	-77.2	0	-77	0
-74.8	0	-75.9	0	-75.3	0	-76.5	0	-75.9	0	-75.7	0	-74.5	0	-74.3	0	-76.9	0	-73.9	0	-73.7	0
-71.5	0	-72.6	0	-72	0	-73.2	0	-72.5	0	-72.4	0	-71.2	0	-71	0	-73.6	0	-70.5	0	-70.4	0
-68.2	0	-69.3	0	-68.7	0	-69.8	0	-69.2	0	-69.1	0	-67.9	0	-67.7	0	-70.2	0	-67.2	0	-67.1	0
-64.9	0	-66	0	-65.3	0	-66.5	0	-65.9	0	-65.7	0	-64.6	0	-64.3	0	-66.9	0	-63.9	0	-63.7	0
-61.5	0	-62.6	0	-62	0	-63.2	0	-62.6	0	-62.4	0	-61.2	0	-61	0	-63.6	0	-60.6	0	-60.4	0
-58.2	0	-59.3	0	-58.7	0	-59.9	0	-59.2	0	-59.1	0	-57.9	270.135	-57.7	0	-60.3	0	-57.3	0	-57.1	0
-54.9	0	-56	0	-55.4	0	-56.5	0	-55.9	0	-55.8	0	-54.6	919.108	-54.4	0	-56.9	0	-53.9	0	-53.8	0
-51.6	0	-52.7	0	-52.1	0	-53.2	0	-52.6	0	-52.5	0	-51.3	1393.54	-51	0	-53.6	0	-50.6	0	-50.5	0
-48.3	0	-49.3	0	-48.7	0	-49.9	0	-49.3	0	-49.1	0	-47.9	1741.16	-47.7	0	-50.3	0	-47.3	0	-47.1	0
-44.9	0	-46	0	-45.4	0	-46.6	0	-46	0	-45.8	0	-44.6	1502.33	-44.4	65.789	-47	0	-44	0	-43.8	91.66
-41.6	0	-42.7	0	-42.1	0	-43.3	0	-42.6	0	-42.5	360.522	-41.3	1714.1	-41.1	0	-43.7	0	-40.6	0	-40.5	540.005
-38.3	0	-39.4	0	-38.8	118.864	-39.9	0	-39.3	0	-39.2	573.645	-38	2348.75	-37.8	378.278	-40.3	705.764	-37.3	0	-37.2	960.748
-35	0	-36.1	0	-35.4	261.191	-36.6	0	-36	0	-35.8	128.724	-34.7	2998.35	-34.4	1883.17	-37	975.223	-34	0	-33.8	1431.54
-31.6	0	-32.7	0	-32.1	436.713	-33.3	184.996	-32.7	0	-32.5	94.516	-31.3	5076.69	-31.1	3324.18	-33.7	1192.99	-30.7	0	-30.5	1782.11
-28.3	0	-29.4	0	-28.8	1292.61	-30	621.287	-29.4	360.035	-29.2	235.076	-28	7963.97	-27.8	3934.51	-30.4	2083.6	-27.4	3959.18	-27.2	2672.73
-25	0	-26.1	220.734	-25.5	1585.9	-26.6	1189.02	-26	565.9	-25.9	414.708	-24.7	11671	-24.5	4516.55	-27.1	4917.44	-24	12873.1	-23.9	4691.89
-21.7	0	-22.8	1102.32	-22.2	1693.46	-23.3	1919.44	-22.7	632.872	-22.6	877.826	-21.4	15235.3	-21.1	9899.83	-23.7	12053.6	-20.7	34586.4	-20.6	8446.98
-18.4	0	-19.5	2460.68	-18.8	2458.24	-20	2550.07	-19.4	1136.83	-19.2	1113.32	-18	19299.8	-17.8	19921	-20.4	22192.9	-17.4	70898.9	-17.2	16753.8
-15	0	-16.1	3709.96	-15.5	3355.84	-16.7	3844.71	-16.1	2187.5	-15.9	1715.33	-14.7	26454.3	-14.5	29683.9	-17.1	29165.6	-14.1	99072.1	-13.9	22803
-11.7	0	-12.8	4654.73	-12.2	5272.91	-13.4	6911.67	-12.7	4720.38	-12.6	3878.74	-11.4	31004.8	-11.2	33690	-13.8	32524.1	-10.7	88951.3	-10.6	19790.4
-8.39	999.022	-9.49	5344.42	-8.88	9205.09	-10	13240.5	-9.42	8519.9	-9.27	6852.31	-8.08	30703.9	-7.86	28326.2	-10.4	39652.5	-7.43	49789.7	-7.27	14441.8
-5.07	5564.44	-6.17	6489.89	-5.55	14930.8	-6.72	20108.5	-6.1	16668.9	-5.95	12852.2	-4.76	28030.1	-4.54	19182.8	-7.12	39190	-4.11	17466.5	-3.94	9843.98
-1.75	13553.5	-2.85	16732.3	-2.23	22445.7	-3.4	23011.2	-2.78	26948	-2.62	20711.2	-1.44	21960.8	-1.22	9899.08	-3.8	22969.9	-0.784	5054.18	-0.623	5930.54
1.57	33709.6	0.476	32475.9	1.09	27458.2	-0.0772	28719.5	0.545	35668.2	0.698	24581.4	1.89	14676.1	2.11	5144.16	-0.478	9475.87	2.54	1177.96	2.7	3562.66
4.89	58839.7	3.8	37089.7	4.41	29380.9	3.24	33309.2	3.87	39497.2	4.02	30946.6	5.21	9275.36	5.43	4337.99	2.84	4041.19	5.86	0	6.02	2326.93
8.22	63462.2	7.12	37971.7	7.73	28741.6	6.57	28607.6	7.19	31270.4	7.34	37865	8.53	5868.97	8.75	2554.55	6.17	1532.31	9.18	0	9.34	2326.42
11.5	54895	10.4	42130.3	11.1	22127.7	9.89	25196.6	10.5	21097.1	10.7	33314.7	11.9	4666.99	12.1	1107.53	9.49	1384.14	12.5	0	12.7	2607.65
14.9	41669.6	13.8	38337.9	14.4	17792.6	13.2	24481.8	13.8	15043.5	14	23531.9	15.2	4489.16	15.4	96.884	12.8	879.482	15.8	0	16	2110.75
18.2	21055.9	17.1	26761.7	17.7	16634.6	16.5	17356.7	17.2	8934.55	17.3	15527.6	18.5	2998.78	18.7	0	16.1	4.529	19.1	0	19.3	1299.68
21.5	5915.75	20.4	15783.3	21	12736.4	19.9	8143.13	20.5	5155.28	20.6	10200	21.8	1625	22	0	19.5	0	22.5	0	22.6	784.11
24.8	1077.21	23.7	8909.98	24.3	8555.13	23.2	4243.94	23.8	3610.7	24	7422.52	25.1	1277.22	25.4	0	22.8	0	25.8	0	26	695.838
28.1	0	27	6072.69	27.7	5194.99	26.5	3120.05	27.1	2193.06	27.3	4755.51	28.5	1033.75	28.7	2.771	26.1	0	29.1	0	29.3	1211.15
31.5	0	30.4	4059.35	31	3229.62	29.8	1711.56	30.4	1016.62	30.6	2350.34	31.8	886.976	32	18.046	29.4	0	32.4	0	32.6	1592.37
34.8	0	33.7	2089.47	34.3	2557.4	33.1	1091.7	33.8	129.888	33.9	1120.11	35.1	406.331	35.3	0	32.7	0	35.8	0	35.9	1254.67
38.1	0	37	1073.12	37.6	2725.81	36.5	720.234	37.1	0	37.2	585.777	38.4	0	38.6	0	36.1	0	39.1	0	39.2	656.35
41.4	0	40.3	219.297	40.9	2450.55	39.8	80.56	40.4	0	40.6	0	41.7	0	42	0	39.4	0	42.4	0	42.6	136.786
44.8	0	43.7	0	44.3	1008.2	43.1	0	43.7	0	43.9	0	45.1	97.763	45.3	0	42.7	0	45.7	0	45.9	0
48.1	0	47	0	47.6	134.616	46.4	0	47	0	47.2	58.921	48.4	160.704	48.6	0	46	0	49	0	49.2	0
51.4	0	50.3	0	50.9	0	49.7	0	50.4	0	50.5	0	51.7	0	51.9	0	49.3	0	52.4	0	52.5	0
54.7	0	53.6	0	54.2	0	53.1	0	53.7	0	53.8	0	55	0	55.3	0	52.7	0	55.7	0	55.9	0
58	0	56.9	0	57.6	0	56.4	0	57	0	57.2	0	58.4	0	58.6	0	56	0	59	0	59.2	0
61.4	0	60.3	0	60.9	0	59.7	0	60.3	0	60.5	0	61.7	0	61.9	0	59.3	0	62.3	0	62.5	0
64.7	0	63.6	0	64.2	0	63	0	63.7	0	63.8	0	65	0	65.2	0	62.6	0	65.7	0	65.8	0
68	0	66.9	0	67.5	0	66.4	0	67	0	67.1	0	68.3	0	68.5	0	66	0	69	0	69.1	0
71.3	0	70.2	0	70.8	0	69.7	0	70.3	0	70.5	0	71.6	0	71.9	0	69.3	0	72.3	0	72.5	0
74.7	0	73.5	0	74.2	0	73	0	73.6	0	73.8	0	75	0	75.2	0	72.6	0	75.6	0	75.8	0
78	0	76.9	0	77.5	0	76.3	0	76.9	0	77.1	0	78.3	0	78.5	0	75.9	0	78.9	0	79.1	0
81.3	0	80.2	0	80.8	0	79.6	0	80.3	0	80.4	0	81.6	0	81.8	0	79.2	0	82.3	0	82.4	0
84.6	0	83.5	0	84.1	0	83	0	83.6	0	83.7	0	84.9	0	85.2	0	82.6	0	85.6	0	85.7	0
87.9	0	86.8	0	87.4	0	86.3	0	86.9	0	87.1	0	88.3	0	88.5	0	85.9	0	88.9	0	89.1	0
91.3	0	90.2	0	90.8	0	89.6	0	90.2	0	90.4	0	91.6	0	91.8	0	89.2	0	92.2	0	92.4	0
94.6	0	93.5	0	94.1	0	92.9	0	93.6	0	93.7	0	94.9	0	95.1	0	92.5	0	95.5	0	95.7	0
97.9	0	96.8	0	97.4	0	96.2	0	96.9	0	97	0	98.2	0	98.4	0	95.9	0	98.9	0	99	0
101	0	100	0	101	0	99.6	0	100	0	100	0	102	0	102	0	99.2	0	102	0	102	0
105	0	103	0	104	0	103	0	104	0	104	0	105	0	105	0	102	0	106	0	106	0
108	0	107	0	107	0	106	0	107	0	107	0	108	0	108	0	106	0	109	0	109	0
111	0	110	0	111	0	110	0	110	0	110	0	112	0	112	0	109	0	112	0	112	0
115	0	113	0	114	0	113	0	113	0	114	0	115	0	115	0	112	0	115	0	116	0
118	0	117	0	117	0	116	0	117	0	117	0	118	0	118	0	116	0	119	0	119	0
121	0	120	0	121	0	119	0	120	0	120	0	121	0	122	0	119	0	122	0	122	0
124	0	123	0	124	0	123	0	123	0	124	0	125	0	125	0	122	0	125	0	126	0
128	0	127	0	127	0	126	0	127	0	127	0	128	0	128	0	126	0	129	0	129	0
131	0	130	0	131	0	129	0	130	0	130	0	131	0	132	0	129	0	132	0	132	0
134	0	133	0	134	0	133	0	133	0	134	0	135	0	135	0	132	0	135	0	136	0
138	0	137	0	137	0	136	0	137	0	137	0	138	0	138	0	136	0	139	0	139	0
141	0	140	0	141	0	139	0	140	0	140	0	141	0	142	0	139	0	142	0	142	0
144	0	143	0	144	0	143	0	143	0	144	0	145	0	145	0	142	0	145	0	146	0
148	0	147	0	147	0	146	0	147	0	147	0	148	0	148	0	146	0	149	0	149	0
		150	0			149	0									149	0
