# Supplementary material for: Dual functionalized hyaluronic acid micelles loading paclitaxel for the therapy of breast cancer
Source: Front Bioeng Biotechnol. 2023 Aug 3;11:1230585. doi: 10.3389/fbioe.2023.1230585 (PMC10436080; doi:10.3389/fbioe.2023.1230585)
Supplement: Supplementary file 1 [file DataSheet2.zip › In vivo efficacy.xlsx]

## Sheet: tumor volune
	saline						PTX						dHAD-PTX						dHAT-PTX
2	148.372	148.268	158.837	136.279	144.644	155.802	139.681	125.223	122.218	125.364	134.161	131.347	116.474	125.981	121.875	116.876	110.338	114.014	130.664	121.957	114.277	111.365	127.554	115.537
4	154.676	209.827	220.815	190.335	199.18	191.097	154.839	151.817	153.624	161.68	167.036	151.353	125.44	125.44	128.244	117.229	117.119	118.682	131.601	141.653	129.874	151.616	154.449	124.543
6	177.194	231.836	276.087	228.779	262.235	240.856	189.743	173.879	191.356	186.664	194.131	191.777	131.565	124.199	125.952	119.304	118.391	122.434	141.33	159.625	140.77	160.045	155.511	131.296
8	254.118	284.755	315.393	253	299.97	288.418	203.471	211.112	233.823	221.39	233.833	233.552	137.233	128.133	122.517	126.611	120.887	126.511	158.923	163.802	156.106	172.353	143.879	145.701
10	312.428	344.791	387.037	325.296	437.401	342.954	236.294	250.536	294.011	262.427	262.984	261.076	145.645	130.391	137.347	129.897	122.606	132.865	169.603	171.299	168.883	187.349	135.812	154.996
12	473.091	466.513	488.695	452.128	525.457	418.945	265.517	286.803	324.697	277.898	303.297	282.553	148.365	136.239	144.248	133.486	125.257	137.445	183.804	177.984	182.041	225.569	169.151	178.419
14	543.625	522.897	565.981	542.688	589.859	569.721	298.489	301.483	384.83	303.45	322.84	332.764	149.375	139.238	148.295	137.239	128.049	143.445	197.401	186.806	193.605	270.69	151.219	186.805
16	593.625	585.739	712.321	655.201	646.012	619.361	335.69	313.076	412.383	390.611	368.906	379.463	153.445	140.195	148.239	139.677	134.049	146.428	205.457	201.806	206.926	288.428	176.418	207.321
18	655.452	715.817	792.981	711.167	765.147	680.492	390.301	394.457	492.383	462.893	439.327	409.463	156.346	147.969	148.495	140.753	137.184	151.267	219.859	224.93	216.557	297.49	176.868	231.113
20	704.234	741.203	862.374	738.887	881.042	715.83	464.346	459.814	556.274	529.6	492.327	432.952	165.363	151.271	152.653	141.115	142.34	161.106	226.012	231.846	230.444	320.971	182.768	276.535
22	851.946	845.41	921.288	862.242	939.846	855.942	519.032	531.115	599.932	606.388	561.792	479.063	168.586	152.502	155.808	146.736	148.662	167.297	245.147	249.158	266.645	338.534	186.757	303.248
24	994.154	947.9	1030.13	989.686	994.575	967.84	575.877	622.179	678.753	691.235	619.714	507.58	171.378	156.302	158.696	147.831	153.438	174.768	251.042	261.562	286.517	346.691	204.768	339.704
26	1108.45	1064.78	1141.06	1053.13	1048.6	1007.65	629.738	686.16	739.038	735.942	693.818	528.05	175.695	163.928	161.2	156.402	158.363	175.768	269.846	278.99	302.502	352.912	210.495	361.612
28	1281.06	1118.49	1202.03	1105.81	1083.99	1118.19	690.087	776.368	793.564	784.576	781.612	558.75	179.912	162.486	168.104	162.123	155.942	178.816	274.575	289.568	313.768	370.312	239.704	374.604
30	1335.19	1233.93	1312.69	1218.81	1139.85	1214.74	759.575	854.144	842.704	826.894	858.484	595.938	180.4	166.486	172.35	165.243	161.964	182.928	288.6	292.752	325.264	394.688	257.816	405.856
32	1467.72	1389.13	1421.49	1321.49	1212.65	1318.19	830.338	897.5	891.154	898.338	903.363	617.032	181.488	175.528	173.914	168.363	165.245	185.438	297.992	301.489	340.125	408.096	309.444	444.604
34	1508.45	1464.78	1541.06	1453.13	1236.2	1477.65	963.738	974.16	969.038	955.942	987.818	638.05	185.695	183.928	176.2	174.402	168.363	186.768	319.846	328.99	352.502	422.912	360.495	461.612

## Sheet: body weight
	saline						PTX						dHAD-PTX						dHAT-PTX
2	19.2	19.32	17.96	18.86	18.96	18.49	19.12	19.05	20.57	19.39	17.98	18.22	17.66	19.12	18.82	18.16	18.66	17.9	19.55	21.1	18.25	19.25	18.36	18.78
4	19.1	19.13	18.29	18.96	18.35	18.47	19.71	19.38	20.45	19.66	18.12	18.13	17.71	19.03	18.91	18.69	18.43	18.37	20.3	21.26	18.76	19.33	18.85	19.02
6	19.12	19.03	17.84	18.63	16.72	18.58	18.82	18.56	18.69	18.66	17.89	17.68	17.5	18.85	18.53	18.13	18.1	17.89	20.11	21.61	18.88	19.35	18.73	18.4
8	19.33	18.89	17.7	18.72	16.12	18.49	18.1	17.88	17.83	17.86	17.12	16.71	17.3	18.61	18.16	17.89	17.2	17.61	20.63	21.93	18.7	19.6	18.55	18.05
10	19.32	19.06	17.66	18.36	16	18.32	17.3	16.9	16.94	17.16	16.61	15.87	17.6	17.88	17.56	17.56	18.14	17.32	19.73	21.69	18.76	19.53	18.53	18.09
12	19.43	19.16	17.22	17.95	16.13	17.59	16.2	16.3	17.13	16.82	15.84	15.1	17.9	17.5	17.33	17.4	18.75	16.86	19.64	21.88	18.89	19.84	18.9	18.47
14	18.89	19.25	16.89	18.32	16.35	17.12	17.62	17.68	16.8	16.35	15.71	16.3	18.51	17.32	17.89	17.32	17.97	16.56	17.79	21.14	18.95	19.79	18.87	18.55
16	19.12	19.33	16.65	18.68	16.7	16.88	18.64	18.72	16.66	15.94	15.66	16.94	19.3	16.89	18.15	17.59	17.97	17.16	17.79	21.14	18.95	19.79	18.87	18.55
18	19.33	19.56	16.43	18.57	17.15	16.65	18.65	18.76	16.56	16.14	16.32	17.12	19.35	17.1	18.16	17.68	18.1	17.36	18.1	20.1	18.67	18.64	18.87	18.55
20	19.42	19.31	16.82	18.69	17.56	16.55	18.69	18.81	16.89	16.18	16.32	17.14	19.31	17.13	18.21	17.62	18.02	17.45	18.3	19.7	18.57	18.6	18.76	18.61
22	19.32	19.22	16.89	18.88	17.56	17.12	18.81	18.83	17.2	17.56	16.85	17.52	19.33	17.46	18.65	17.63	18.1	17.8	18.34	19.78	18.69	18.65	18.86	18.72
24	19.55	19.37	17.2	19.13	17.84	17.36	18.96	18.91	17.5	17.68	17.2	17.62	19.62	17.56	18.81	17.98	18.5	17.6	18.6	19.81	18.82	18.8	18.9	18.81
26	19.34	19.46	17.3	19.23	18.13	17.5	19	18.95	17.8	17.7	17.3	17.8	19.8	17.7	18.9	18.6	19.2	18.2	18.9	19.9	18.9	19.1	19	18.9
28	19.36	19.5	17.6	19.66	18.26	17.8	18.8	18.6	17.9	18.1	17.6	18.1	19.5	17.8	19.1	18.8	18.9	18.5	18.5	19.5	18.5	18.9	19.5	19.1
30	19.42	19.51	17.6	19.45	18.68	17.9	18.6	19	17.6	17.5	17.5	17.9	19.82	18.1	19	18.7	19	18.3	18.9	20.2	19.1	19.2	18.8	19
32	19.6	19.56	18.2	19.87	18.99	17.7	18.3	18.7	17.6	17.4	17.3	17.8	19.8	18.2	19.1	18.8	19	18.2	18.8	19.8	19	19.2	18.7	18.6
34	19.87	19.58	17.3	19.89	19.13	17.5	19	18.95	17.8	17.7	17.3	17.8	19.8	17.7	18.9	18.6	19.2	18.2	18.9	19.9	18.9	19.1	19	18.9

## Sheet: organ weight
	heart						liver						spleen						lung						kidney						tumor
Saline	0.11	0.13	0.12	0.13	0.11	0.11	1.71	1.91	1.94	1.8	1.6	1.69	0.34	0.37	0.53	0.39	0.28	0.36	0.17	0.15	0.19	0.2	0.14	0.19	0.37	0.35	0.38	0.41	0.33	0.32	1.21	1.12	1.03	1.18	1.32	1.28
PTX	0.13	0.14	0.11	0.11	0.12	0.13	1.69	1.24	1.53	1.67	1.16	1.32	0.26	0.35	0.51	0.29	0.45	0.39	0.15	0.15	0.16	0.19	0.18	0.2	0.26	0.37	0.36	0.32	0.34	0.33	0.72	0.93	0.87	0.75	0.82	0.88
dHAD-PTX	0.12	0.12	0.11	0.13	0.1	0.12	1.53	1.43	1.64	1.7	1.35	1.56	0.33	0.35	0.32	0.34	0.41	0.43	0.13	0.14	0.11	0.16	0.19	0.2	0.41	0.33	0.34	0.48	0.31	0.32	0.33	0.32	0.41	0.38	0.35	0.31
dHAT-PTX	0.11	0.12	0.13	0.12	0.12	0.13	1.48	1.72	1.73	1.65	1.82	1.59	0.29	0.44	0.32	0.37	0.38	0.33	0.18	0.19	0.11	0.12	0.17	0.15	0.34	0.32	0.33	0.35	0.35	0.29	0.36	0.43	0.45	0.49	0.44	0.4
