# Supplementary material for: Dual functionalized hyaluronic acid micelles loading paclitaxel for the therapy of breast cancer
Source: Front Bioeng Biotechnol. 2023 Aug 3;11:1230585. doi: 10.3389/fbioe.2023.1230585 (PMC10436080; doi:10.3389/fbioe.2023.1230585)
Supplement: Supplementary file 1 [file DataSheet2.zip › FTIR.xlsx]

## Sheet: Sheet1
		HA			dHAD			dHAT
	399.265	53		399.265	74.6754		399.265	62.5966
	401.194	53.1583		401.194	81.4493		401.194	67.8526
	403.123	56.4583		403.123	87.9707		403.123	73.3393
	405.051	61.8013		405.051	92.5859		405.051	74.8992
	406.98	62.6327		406.98	92.8234		406.98	75.1649
	408.909	61.6971		408.909	92.8341		408.909	76.2655
	410.838	60.4204		410.838	89.5071		410.838	75.1154
	412.767	60.0284		412.767	87.1045		412.767	73.7011
	414.695	59.6426		414.695	89.1799		414.695	72.2809
	416.624	58.8168		416.624	89.3725		416.624	71.8713
	418.553	59.0484		418.553	86.4945		418.553	71.5625
	420.482	60.7452		420.482	88.5114		420.482	72.8512
	422.411	59.8215		422.411	87.039		422.411	72.288
	424.34	60.5415		424.34	85.5843		424.34	69.9581
	426.268	58.6383		426.268	88.9509		426.268	71.0841
	428.197	57.4474		428.197	90.7569		428.197	72.9902
	430.126	56.6742		430.126	90.9296		430.126	73.1849
	432.055	57.2518		432.055	90.7366		432.055	73.6037
	433.984	55.6376		433.984	89.2753		433.984	74.1954
	435.912	53.9718		435.912	88.8633		435.912	72.9769
	437.841	53.4435		437.841	89.8783		437.841	72.2071
	439.77	53.664		439.77	90.5351		439.77	72.8716
	441.699	51.7621		441.699	88.592		441.699	72.9539
	443.628	52.2271		443.628	87.1129		443.628	72.0373
	445.557	52.2711		445.557	88.2824		445.557	71.9061
	447.485	52.8718		447.485	89.9713		447.485	72.5394
	449.414	53.2318		449.414	90.9016		449.414	72.4049
	451.343	53.0492		451.343	88.5643		451.343	71.1335
	453.272	53.4101		453.272	88.0277		453.272	70.7053
	455.201	55.2041		455.201	89.0642		455.201	72.526
	457.129	52.7354		457.129	87.5577		457.129	72.7527
	459.058	51.8133		459.058	87.447		459.058	72.0725
	460.987	52.0877		460.987	88.8856		460.987	72.707
	462.916	54.1256		462.916	90.8918		462.916	71.4711
	464.845	52.1218		464.845	90.8254		464.845	71.1403
	466.773	49.7305		466.773	89.2269		466.773	70.3495
	468.702	48.7642		468.702	88.1482		468.702	70.5512
	470.631	51.4968		470.631	88.4482		470.631	72.0785
	472.56	50.5238		472.56	86.9375		472.56	72.3203
	474.489	50.2977		474.489	89.1867		474.489	72.2026
	476.418	52.0368		476.418	90.6703		476.418	72.209
	478.346	52.5701		478.346	91.0657		478.346	71.8827
	480.275	50.5677		480.275	89.7288		480.275	71.7161
	482.204	50.5749		482.204	88.9071		482.204	72.5187
	484.133	50.042		484.133	88.9113		484.133	73.6017
	486.062	50.3192		486.062	89.1228		486.062	73.1878
	487.99	49.5324		487.99	89.248		487.99	71.7253
	489.919	48.806		489.919	89.1982		489.919	70.8885
	491.848	47.3072		491.848	88.4351		491.848	70.3748
	493.777	46.9024		493.777	90.0583		493.777	70.6019
	495.706	45.8673		495.706	91.0363		495.706	71.7229
	497.635	46.1608		497.635	90.1808		497.635	72.44
	499.563	46.2304		499.563	90.2552		499.563	71.3069
	501.492	44.7388		501.492	89.0801		501.492	69.6244
	503.421	43.4934		503.421	88.205		503.421	70.2279
	505.35	43.8054		505.35	89.6006		505.35	70.3186
	507.279	43.5425		507.279	89.4618		507.279	69.9911
	509.207	44.214		509.207	89.0526		509.207	70.3199
	511.136	43.939		511.136	89.263		511.136	70.8002
	513.065	44.1522		513.065	89.2618		513.065	70.8472
	514.994	43.6152		514.994	87.8037		514.994	70.0236
	516.923	43.4944		516.923	86.3754		516.923	69.3635
	518.851	43.0554		518.851	86.6772		518.851	69.6636
	520.78	42.7759		520.78	89.2028		520.78	71.2053
	522.709	42.6537		522.709	90.4804		522.709	71.77
	524.638	42.5014		524.638	89.2404		524.638	71.1234
	526.567	41.5322		526.567	88.6564		526.567	70.0518
	528.496	42.0944		528.496	90.2248		528.496	70.6013
	530.424	41.5195		530.424	89.9984		530.424	70.9199
	532.353	40.8727		532.353	89.2955		532.353	71.088
	534.282	40.4545		534.282	89.2281		534.282	70.8852
	536.211	40.3085		536.211	89.1692		536.211	70.5292
	538.14	40.0107		538.14	89.4594		538.14	70.6465
	540.068	40.0822		540.068	89.1841		540.068	70.5661
	541.997	40.0774		541.997	88.6306		541.997	70.1097
	543.926	40.206		543.926	88.7597		543.926	69.8611
	545.855	39.6741		545.855	87.6719		545.855	70.0876
	547.784	39.8065		547.784	87.7511		547.784	70.1096
	549.713	39.6253		549.713	88.189		549.713	69.612
	551.641	39.8777		551.641	88.713		551.641	69.4024
	553.57	39.1852		553.57	89.356		553.57	69.1724
	555.499	38.6588		555.499	89.1592		555.499	69.1526
	557.428	38.2556		557.428	89.084		557.428	68.9575
	559.357	37.8738		559.357	89.3262		559.357	69.2492
	561.285	37.7319		561.285	89.0074		561.285	69.1808
	563.214	37.7069		563.214	88.6688		563.214	68.9125
	565.143	37.2038		565.143	88.7776		565.143	68.5843
	567.072	36.9991		567.072	88.0508		567.072	68.7997
	569.001	37.1705		569.001	87.1884		569.001	69.2632
	570.93	37.7425		570.93	87.9005		570.93	69.4172
	572.858	37.7691		572.858	88.8677		572.858	69.4028
	574.787	37.9765		574.787	88.3688		574.787	69.1795
	576.716	37.9427		576.716	87.8572		576.716	68.878
	578.645	37.7433		578.645	88.3326		578.645	69.1624
	580.574	37.1291		580.574	88.0252		580.574	68.9599
	582.502	36.9321		582.502	88.7288		582.502	69.1499
	584.431	36.6619		584.431	88.581		584.431	69.4864
	586.36	36.8203		586.36	88.7065		586.36	69.5434
	588.289	36.389		588.289	88.8159		588.289	68.8355
	590.218	36.2204		590.218	87.6583		590.218	68.2484
	592.147	35.5417		592.147	87.1408		592.147	67.9673
	594.075	35.305		594.075	88.1346		594.075	68.6713
	596.004	34.7865		596.004	88.6055		596.004	68.7342
	597.933	34.149		597.933	88.2378		597.933	68.3225
	599.862	33.6453		599.862	86.9162		599.862	67.5987
	601.791	33.8493		601.791	86.9778		601.791	67.1751
	603.719	33.6614		603.719	87.4696		603.719	67.1022
	605.648	33.2375		605.648	87.799		605.648	67.1921
	607.577	32.7644		607.577	87.9107		607.577	67.2592
	609.506	33.462		609.506	88.0347		609.506	67.4204
	611.435	33.6889		611.435	88.0728		611.435	67.57
	613.363	33.1646		613.363	87.95		613.363	67.3448
	615.292	32.8101		615.292	87.2314		615.292	67.3561
	617.221	33.2066		617.221	87.2572		617.221	67.798
	619.15	33.3285		619.15	87.8297		619.15	67.9906
	621.079	33.5722		621.079	88.1151		621.079	68.1815
	623.008	33.802		623.008	88.2871		623.008	68.4405
	624.936	34.8252		624.936	87.7695		624.936	68.5374
	626.865	35.7728		626.865	87.8497		626.865	68.8631
	628.794	35.9099		628.794	88.4593		628.794	69.3975
	630.723	36.1111		630.723	88.5255		630.723	69.7183
	632.652	36.8861		632.652	88.2305		632.652	70.1994
	634.58	38.1013		634.58	88.5495		634.58	70.6069
	636.509	39.2236		636.509	89.0674		636.509	70.7937
	638.438	39.254		638.438	89.1735		638.438	70.9048
	640.367	39.6438		640.367	89.5271		640.367	71.4061
	642.296	40.6068		642.296	89.9175		642.296	72.1738
	644.225	41.1043		644.225	90.1833		644.225	72.6927
	646.153	41.0537		646.153	90.2749		646.153	72.9092
	648.082	41.1344		648.082	90.3475		648.082	72.9491
	650.011	41.4585		650.011	90.8845		650.011	72.846
	651.94	41.6899		651.94	91.0557		651.94	72.8807
	653.869	41.7058		653.869	91.0452		653.869	73.0382
	655.797	41.8381		655.797	90.9878		655.797	73.1656
	657.726	42.056		657.726	90.4317		657.726	73.4144
	659.655	42.2506		659.655	90.2955		659.655	73.6697
	661.584	42.4625		661.584	90.947		661.584	73.7376
	663.513	42.9997		663.513	91.0855		663.513	73.5728
	665.442	43.0061		665.442	91.3108		665.442	73.714
	667.37	42.6761		667.37	91.0582		667.37	73.7022
	669.299	42.9026		669.299	89.9655		669.299	73.3466
	671.228	43.3886		671.228	90.8827		671.228	74.2002
	673.157	43.6392		673.157	91.6052		673.157	74.659
	675.086	43.9713		675.086	91.6535		675.086	74.4206
	677.014	44.1895		677.014	91.6188		677.014	74.1283
	678.943	44.0566		678.943	91.398		678.943	74.1038
	680.872	43.8057		680.872	91.5188		680.872	74.2742
	682.801	43.9958		682.801	91.7583		682.801	74.239
	684.73	43.965		684.73	91.7484		684.73	74.4588
	686.659	43.8665		686.659	91.2811		686.659	74.4876
	688.587	44.0219		688.587	90.4656		688.587	74.2649
	690.516	44.3092		690.516	90.5254		690.516	74.184
	692.445	44.2901		692.445	91.1762		692.445	74.2475
	694.374	44.4327		694.374	91.3708		694.374	74.3333
	696.303	44.8805		696.303	91.0784		696.303	74.5177
	698.231	45.0918		698.231	90.8932		698.231	74.6147
	700.16	45.0519		700.16	91.2246		700.16	74.7432
	702.089	45.2356		702.089	91.3236		702.089	74.8666
	704.018	45.5285		704.018	91.5699		704.018	74.7876
	705.947	45.9436		705.947	91.7829		705.947	74.7883
	707.875	45.9013		707.875	92.0472		707.875	75.2879
	709.804	45.5443		709.804	92.0375		709.804	75.6484
	711.733	45.3631		711.733	91.738		711.733	75.4447
	713.662	45.5016		713.662	91.5604		713.662	75.2903
	715.591	45.3123		715.591	91.5717		715.591	75.4228
	717.52	45.4173		717.52	91.4566		717.52	75.4965
	719.448	45.5335		719.448	91.3172		719.448	75.5786
	721.377	45.6433		721.377	91.1867		721.377	75.8087
	723.306	46.0893		723.306	91.2889		723.306	76.3874
	725.235	46.9555		725.235	91.771		725.235	76.7316
	727.164	47.7918		727.164	91.9761		727.164	76.8063
	729.092	48.4104		729.092	92.1547		729.092	76.7788
	731.021	48.8094		731.021	92.733		731.021	76.892
	732.95	49.7668		732.95	93.0618		732.95	77.0802
	734.879	50.4399		734.879	93.3461		734.879	77.428
	736.808	50.7604		736.808	93.3219		736.808	77.6734
	738.737	50.9423		738.737	93.0726		738.737	77.8384
	740.665	51.2002		740.665	92.8944		740.665	78.0268
	742.594	51.4257		742.594	92.8067		742.594	77.9391
	744.523	51.5453		744.523	92.5866		744.523	77.838
	746.452	51.7015		746.452	92.9008		746.452	77.9362
	748.381	51.9415		748.381	93.1252		748.381	78.2267
	750.309	52.3076		750.309	93.0319		750.309	78.5364
	752.238	52.8449		752.238	93.3839		752.238	78.6522
	754.167	53.4776		754.167	93.6408		754.167	78.9481
	756.096	54.2885		756.096	93.7658		756.096	79.4193
	758.025	55.3433		758.025	93.9241		758.025	79.6855
	759.953	56.3979		759.953	94.0282		759.953	79.6495
	761.882	57.6583		761.882	94.4179		761.882	79.801
	763.811	59.1877		763.811	94.803		763.811	80.2265
	765.74	60.1288		765.74	94.9088		765.74	80.6834
	767.669	60.5058		767.669	94.8435		767.669	80.725
	769.598	61.1851		769.598	95.0364		769.598	80.7929
	771.526	62.0443		771.526	95.0172		771.526	81.0568
	773.455	62.862		773.455	95.1629		773.455	81.2818
	775.384	63.4138		775.384	95.254		775.384	81.3237
	777.313	64.0871		777.313	95.431		777.313	81.2181
	779.242	64.6306		779.242	95.5564		779.242	81.4901
	781.17	64.9939		781.17	95.4925		781.17	81.7645
	783.099	65.4825		783.099	95.6476		783.099	81.8349
	785.028	65.4167		785.028	95.6345		785.028	82.1219
	786.957	65.2233		786.957	95.4182		786.957	82.4339
	788.886	65.3285		788.886	95.3708		788.886	82.6448
	790.815	65.5163		790.815	95.3737		790.815	82.6235
	792.743	65.8698		792.743	95.3936		792.743	82.546
	794.672	65.9587		794.672	95.2712		794.672	82.8484
	796.601	66.1721		796.601	95.3419		796.601	82.9568
	798.53	66.7755		798.53	95.4287		798.53	82.8664
	800.459	67.3678		800.459	95.6548		800.459	83.1147
	802.387	67.9297		802.387	95.52		802.387	83.5642
	804.316	68.5894		804.316	95.5291		804.316	83.8115
	806.245	69.1592		806.245	95.6739		806.245	84.1421
	808.174	69.6435		808.174	95.8822		808.174	84.255
	810.103	69.5695		810.103	96.0311		810.103	84.4243
	812.032	68.6068		812.032	95.8794		812.032	84.6408
	813.96	65.9831		813.96	95.5452		813.96	84.6577
	815.889	61.7271		815.889	95.2607		815.889	84.9487
	817.818	58.9325		817.818	94.9904		817.818	85.4127
	819.747	61.4924		819.747	95.189		819.747	85.6989
	821.676	67.1864		821.676	95.9807		821.676	85.8495
	823.604	72.7914		823.604	96.8795		823.604	85.8416
	825.533	76.7888		825.533	97.1192		825.533	85.716
	827.462	78.9353		827.462	97.1868		827.462	86.0478
	829.391	80.3286		829.391	97.5433		829.391	86.3309
	831.32	81.5633		831.32	97.83		831.32	86.6299
	833.249	82.1713		833.249	97.8638		833.249	87.0713
	835.177	82.9101		835.177	97.9857		835.177	87.1845
	837.106	83.7393		837.106	98.1376		837.106	87.3663
	839.035	84.4342		839.035	98.2043		839.035	87.44
	840.964	84.8993		840.964	98.2408		840.964	87.4139
	842.893	85.6935		842.893	98.559		842.893	87.3652
	844.821	86.4508		844.821	98.7235		844.821	87.4236
	846.75	87.1027		846.75	98.643		846.75	87.5736
	848.679	87.759		848.679	98.5727		848.679	87.3872
	850.608	88.3805		850.608	98.4376		850.608	87.3435
	852.537	88.7752		852.537	98.228		852.537	87.3499
	854.465	89.1597		854.465	98.413		854.465	87.2649
	856.394	89.2962		856.394	98.5756		856.394	87.2451
	858.323	89.309		858.323	98.5222		858.323	87.4065
	860.252	89.4121		860.252	98.4913		860.252	87.5813
	862.181	89.5905		862.181	98.4552		862.181	87.6955
	864.11	89.9028		864.11	98.6532		864.11	87.8604
	866.038	90.5521		866.038	98.9776		866.038	88.2244
	867.967	90.9668		867.967	99.0045		867.967	88.5642
	869.896	91.4163		869.896	99.062		869.896	88.7292
	871.825	91.6039		871.825	99.0656		871.825	88.7724
	873.754	91.6972		873.754	99.0102		873.754	88.8496
	875.682	91.2917		875.682	98.8982		875.682	88.7939
	877.611	90.6489		877.611	98.6356		877.611	88.7376
	879.54	89.5055		879.54	98.3293		879.54	88.5598
	881.469	87.7865		881.469	98.1646		881.469	88.472
	883.398	85.9553		883.398	97.9915		883.398	88.2589
	885.327	84.1394		885.327	97.7296		885.327	88.0105
	887.255	82.1827		887.255	97.4895		887.255	87.8122
	889.184	80.4662		889.184	97.2944		889.184	87.668
	891.113	79.0721		891.113	97.2111		891.113	87.3558
	893.042	78.0627		893.042	97.1097		893.042	87.1263
	894.971	77.5492		894.971	97.0088		894.971	87.1489
	896.899	77.9493		896.899	97.1498		896.899	87.1496
	898.828	78.7002		898.828	97.2593		898.828	87.1962
	900.757	79.9142		900.757	97.3131		900.757	87.4124
	902.686	81.6042		902.686	97.4284		902.686	87.7521
	904.615	83.5954		904.615	97.5421		904.615	88.0196
	906.544	85.3092		906.544	97.5182		906.544	88.2144
	908.472	86.6127		908.472	97.5058		908.472	88.4324
	910.401	87.4802		910.401	97.49		910.401	88.4843
	912.33	88.0243		912.33	97.6626		912.33	88.468
	914.259	87.7451		914.259	97.6269		914.259	88.359
	916.188	87.4027		916.188	97.5296		916.188	88.2403
	918.116	86.8662		918.116	97.5036		918.116	88.12
	920.045	86.0706		920.045	97.4566		920.045	88.1459
	921.974	85.2201		921.974	97.3342		921.974	88.0538
	923.903	84.1982		923.903	97.3261		923.903	88.0009
	925.832	82.8498		925.832	97.18		925.832	88.0131
	927.76	81.439		927.76	96.9504		927.76	87.7782
	929.689	79.8158		929.689	96.6801		929.689	87.3673
	931.618	78.0122		931.618	96.3419		931.618	87.0641
	933.547	75.9819		933.547	96.0476		933.547	86.768
	935.476	73.943		935.476	95.7707		935.476	86.314
	937.405	71.753		937.405	95.2709		937.405	85.5468
	939.333	69.6887		939.333	94.8908		939.333	84.799
	941.262	67.7425		941.262	94.5064		941.262	84.086
	943.191	66.3199		943.191	94.2807		943.191	83.4348
	945.12	65.5881		945.12	94.2034		945.12	82.9744
	947.049	65.7997		947.049	94.1589		947.049	83.0361
	948.977	66.7076		948.977	94.2195		948.977	83.6773
	950.906	68.1107		950.906	94.4433		950.906	84.4873
	952.835	69.3433		952.835	94.693		952.835	85.0263
	954.764	70.4934		954.764	95.019		954.764	85.4677
	956.693	71.2425		956.693	95.2161		956.693	85.9141
	958.622	71.344		958.622	95.2325		958.622	86.1954
	960.55	70.7666		960.55	95.1647		960.55	86.1953
	962.479	69.8026		962.479	94.967		962.479	85.9141
	964.408	68.4568		964.408	94.6233		964.408	85.6204
	966.337	66.9556		966.337	94.4148		966.337	85.3502
	968.266	65.2064		968.266	94.0506		968.266	84.9186
	970.194	63.291		970.194	93.5648		970.194	84.4648
	972.123	61.0834		972.123	93.069		972.123	83.9407
	974.052	58.9266		974.052	92.5592		974.052	83.4633
	975.981	56.5185		975.981	92.0086		975.981	82.8632
	977.91	53.974		977.91	91.5618		977.91	82.0591
	979.839	51.1223		979.839	90.9413		979.839	81.2517
	981.767	48.1161		981.767	90.377		981.767	80.2912
	983.696	45.047		983.696	89.851		983.696	79.2684
	985.625	42.1615		985.625	89.0674		985.625	78.2643
	987.554	39.5398		987.554	88.2438		987.554	77.2078
	989.483	37.3843		989.483	87.6648		989.483	76.0492
	991.411	35.4154		991.411	87.0812		991.411	74.9248
	993.34	33.7064		993.34	86.5557		993.34	73.8357
	995.269	32.0225		995.269	85.945		995.269	72.8509
	997.198	30.5567		997.198	85.3072		997.198	71.9881
	999.127	29.0351		999.127	84.6465		999.127	71.0595
	1001.06	27.4721		1001.06	83.9687		1001.06	70.1282
	1002.98	26.006		1002.98	83.1932		1002.98	69.0193
	1004.91	24.442		1004.91	82.504		1004.91	67.8457
	1006.84	22.7827		1006.84	81.7723		1006.84	66.6989
	1008.77	21.1416		1008.77	80.8927		1008.77	65.5062
	1010.7	19.2795		1010.7	79.8585		1010.7	64.1633
	1012.63	17.5452		1012.63	78.835		1012.63	62.7503
	1014.56	15.7626		1014.56	77.7062		1014.56	61.3474
	1016.49	14.123		1016.49	76.5047		1016.49	59.8827
	1018.41	12.7662		1018.41	75.1691		1018.41	58.3396
	1020.34	11.4835		1020.34	73.9743		1020.34	56.8556
	1022.27	10.2199		1022.27	72.8373		1022.27	55.5872
	1024.2	9.33731		1024.2	71.6957		1024.2	54.4165
	1026.13	8.49285		1026.13	70.599		1026.13	53.2712
	1028.06	7.72037		1028.06	69.57		1028.06	52.2422
	1029.99	6.97343		1029.99	68.5087		1029.99	51.2305
	1031.92	6.30709		1031.92	67.5368		1031.92	50.3152
	1033.85	5.86567		1033.85	66.5469		1033.85	49.5652
	1035.77	5.53812		1035.77	65.7468		1035.77	48.7797
	1037.7	5.09672		1037.7	65.177		1037.7	48.063
	1039.63	4.85228		1039.63	64.6679		1039.63	47.4242
	1041.56	4.68081		1041.56	64.2157		1041.56	46.9056
	1043.49	4.51154		1043.49	63.9729		1043.49	46.4962
	1045.42	4.28429		1045.42	63.792		1045.42	46.3121
	1047.35	4.25117		1047.35	63.6528		1047.35	46.3011
	1049.28	4.33416		1049.28	63.6398		1049.28	46.5414
	1051.2	4.34856		1051.2	63.7922		1051.2	47.078
	1053.13	4.33142		1053.13	64.0078		1053.13	47.7854
	1055.06	4.29496		1055.06	64.2685		1055.06	48.5279
	1056.99	4.34128		1056.99	64.3859		1056.99	49.3736
	1058.92	4.67402		1058.92	64.41		1058.92	50.0538
	1060.85	4.70069		1060.85	64.4126		1060.85	50.5177
	1062.78	4.6387		1062.78	64.4241		1062.78	51.0285
	1064.71	4.7096		1064.71	64.3988		1064.71	51.3775
	1066.64	4.80824		1066.64	64.3713		1066.64	51.3492
	1068.56	4.73676		1068.56	64.209		1068.56	51.0078
	1070.49	4.61851		1070.49	63.9793		1070.49	50.6345
	1072.42	4.24837		1072.42	63.5638		1072.42	50.2206
	1074.35	4.06423		1074.35	63.1383		1074.35	49.6568
	1076.28	3.91127		1076.28	62.8949		1076.28	49.1305
	1078.21	3.77732		1078.21	62.7996		1078.21	48.7111
	1080.14	3.7095		1080.14	62.9226		1080.14	48.6656
	1082.07	3.8196		1082.07	63.2899		1082.07	49.0044
	1083.99	4.00727		1083.99	63.8242		1083.99	49.7752
	1085.92	4.30943		1085.92	64.689		1085.92	50.8294
	1087.85	4.84696		1087.85	65.6627		1087.85	52.0762
	1089.78	5.54267		1089.78	66.6299		1089.78	53.4842
	1091.71	5.82684		1091.71	67.6025		1091.71	54.6277
	1093.64	6.14227		1093.64	68.5895		1093.64	55.5907
	1095.57	6.5168		1095.57	69.4505		1095.57	56.554
	1097.5	7.10886		1097.5	70.294		1097.5	57.3693
	1099.43	7.70984		1099.43	71.0734		1099.43	58.1578
	1101.35	8.28124		1101.35	71.8433		1101.35	59.0376
	1103.28	8.76559		1103.28	72.5363		1103.28	59.7697
	1105.21	9.42788		1105.21	73.2103		1105.21	60.5655
	1107.14	9.9391		1107.14	73.9207		1107.14	61.4802
	1109.07	10.5854		1109.07	74.7177		1109.07	62.4609
	1111	11.1979		1111	75.3933		1111	63.3645
	1112.93	11.9928		1112.93	76.0782		1112.93	64.2545
	1114.86	12.8442		1114.86	76.6904		1114.86	65.0504
	1116.78	13.655		1116.78	77.2456		1116.78	65.6717
	1118.71	14.3502		1118.71	77.7622		1118.71	66.2949
	1120.64	15.1827		1120.64	78.1661		1120.64	66.9407
	1122.57	15.8298		1122.57	78.5947		1122.57	67.5391
	1124.5	16.3796		1124.5	79.0581		1124.5	68.1363
	1126.43	16.9247		1126.43	79.3551		1126.43	68.711
	1128.36	17.5311		1128.36	79.7181		1128.36	69.1994
	1130.29	18.1111		1130.29	80.0697		1130.29	69.5955
	1132.21	18.6476		1132.21	80.3714		1132.21	70.0135
	1134.14	18.9246		1134.14	80.6219		1134.14	70.2608
	1136.07	19.2312		1136.07	80.8536		1136.07	70.2984
	1138	19.3607		1138	80.9821		1138	70.1711
	1139.93	19.2195		1139.93	80.927		1139.93	69.6888
	1141.86	18.4948		1141.86	80.5763		1141.86	68.9305
	1143.79	17.8259		1143.79	80.1516		1143.79	67.9956
	1145.72	17.1192		1145.72	79.6282		1145.72	66.9939
	1147.65	16.4996		1147.65	79.1411		1147.65	66.1813
	1149.57	16.1691		1149.57	78.8673		1149.57	65.6189
	1151.5	16.2386		1151.5	78.9163		1151.5	65.3997
	1153.43	16.5188		1153.43	79.2243		1153.43	65.4906
	1155.36	17.3171		1155.36	79.8341		1155.36	65.8489
	1157.29	18.4583		1157.29	80.5522		1157.29	66.4533
	1159.22	20.0562		1159.22	81.5176		1159.22	67.3104
	1161.15	22.0259		1161.15	82.5991		1161.15	68.3623
	1163.08	24.3804		1163.08	83.7087		1163.08	69.6225
	1165	27.036		1165	84.9308		1165	70.9578
	1166.93	30.0048		1166.93	86.1599		1166.93	72.4082
	1168.86	32.985		1168.86	87.1153		1168.86	73.7993
	1170.79	36.1227		1170.79	88.1181		1170.79	75.084
	1172.72	39.4201		1172.72	88.8908		1172.72	76.3908
	1174.65	42.832		1174.65	89.5788		1174.65	77.7083
	1176.58	46.1843		1176.58	90.4718		1176.58	79.0848
	1178.51	49.4356		1178.51	91.2633		1178.51	80.3051
	1180.44	52.4695		1180.44	91.8309		1180.44	81.3965
	1182.36	55.3733		1182.36	92.4323		1182.36	82.32
	1184.29	57.6129		1184.29	92.8305		1184.29	83.0266
	1186.22	59.1229		1186.22	93.0307		1186.22	83.4233
	1188.15	59.7818		1188.15	93.2368		1188.15	83.6028
	1190.08	59.7548		1190.08	93.3953		1190.08	83.7005
	1192.01	58.9126		1192.01	93.2927		1192.01	83.6267
	1193.94	57.8426		1193.94	93.2054		1193.94	83.42
	1195.87	56.7366		1195.87	93.003		1195.87	83.0777
	1197.79	55.8084		1197.79	92.8457		1197.79	82.7867
	1199.72	54.7928		1199.72	92.5879		1199.72	82.5331
	1201.65	53.9545		1201.65	92.4372		1201.65	82.3679
	1203.58	53.3458		1203.58	92.3959		1203.58	82.1179
	1205.51	53.2958		1205.51	92.4417		1205.51	81.8375
	1207.44	53.7302		1207.44	92.4333		1207.44	81.6934
	1209.37	54.8629		1209.37	92.6523		1209.37	81.7026
	1211.3	56.5292		1211.3	92.74		1211.3	81.8174
	1213.23	58.6771		1213.23	93.1032		1213.23	82.0766
	1215.15	60.5092		1215.15	93.6672		1215.15	82.2285
	1217.08	61.8255		1217.08	93.9093		1217.08	82.1544
	1219.01	62.4694		1219.01	93.9947		1219.01	81.9961
	1220.94	62.772		1220.94	94.144		1220.94	81.6472
	1222.87	62.37		1222.87	94.0451		1222.87	81.2687
	1224.8	61.7413		1224.8	93.7809		1224.8	81.0003
	1226.73	61.1112		1226.73	93.6791		1226.73	80.9262
	1228.66	60.555		1228.66	93.7158		1228.66	80.952
	1230.58	59.8137		1230.58	93.5907		1230.58	80.9131
	1232.51	59.1772		1232.51	93.4384		1232.51	81.0104
	1234.44	58.5696		1234.44	93.2715		1234.44	81.1891
	1236.37	58.2652		1236.37	93.2201		1236.37	81.4102
	1238.3	57.9664		1238.3	93.0506		1238.3	81.5734
	1240.23	57.9665		1240.23	93.0772		1240.23	81.7526
	1242.16	57.984		1242.16	93.1026		1242.16	81.965
	1244.09	58.0813		1244.09	93.0014		1244.09	82.0021
	1246.02	58.1304		1246.02	93.1947		1246.02	82.0278
	1247.94	58.1149		1247.94	93.4361		1247.94	82.0812
	1249.87	57.7607		1249.87	93.4533		1249.87	82.0838
	1251.8	57.2587		1251.8	93.411		1251.8	82.0433
	1253.73	56.4404		1253.73	93.2496		1253.73	81.8867
	1255.66	55.4861		1255.66	93.031		1255.66	81.7583
	1257.59	54.2909		1257.59	92.6375		1257.59	81.6713
	1259.52	53.1136		1259.52	91.9057		1259.52	81.4657
	1261.45	52.1007		1261.45	91.612		1261.45	81.3396
	1263.37	51.3723		1263.37	91.835		1263.37	81.4689
	1265.3	50.5198		1265.3	91.5085		1265.3	81.4112
	1267.23	49.8255		1267.23	91.1826		1267.23	81.2438
	1269.16	49.1039		1269.16	90.8245		1269.16	81.0734
	1271.09	48.556		1271.09	90.5644		1271.09	80.9311
	1273.02	48.1853		1273.02	90.9257		1273.02	81.0585
	1274.95	47.913		1274.95	91.3961		1274.95	81.2712
	1276.88	47.5115		1276.88	91.3876		1276.88	81.2108
	1278.81	47.2295		1278.81	91.1673		1278.81	81.0231
	1280.73	46.8815		1280.73	90.8516		1280.73	80.7259
	1282.66	46.6277		1282.66	90.9666		1282.66	80.5927
	1284.59	46.1243		1284.59	90.8465		1284.59	80.3962
	1286.52	45.3872		1286.52	90.034		1286.52	79.997
	1288.45	44.5994		1288.45	89.1185		1288.45	79.4585
	1290.38	44.0352		1290.38	89.4112		1290.38	79.3053
	1292.31	43.3683		1292.31	89.6946		1292.31	79.161
	1294.24	42.7191		1294.24	89.6895		1294.24	78.8826
	1296.16	41.8517		1296.16	89.1527		1296.16	78.4001
	1298.09	41.3163		1298.09	89.1769		1298.09	78.0521
	1300.02	40.7353		1300.02	89.3164		1300.02	77.8576
	1301.95	40.3136		1301.95	89.3105		1301.95	77.6423
	1303.88	39.8176		1303.88	89.1637		1303.88	77.3901
	1305.81	39.3664		1305.81	88.9023		1305.81	77.1426
	1307.74	38.8017		1307.74	88.3851		1307.74	76.7648
	1309.67	38.5001		1309.67	88.3078		1309.67	76.5403
	1311.59	37.8269		1311.59	87.42		1311.59	76.0638
	1313.52	37.2992		1313.52	86.1841		1313.52	75.401
	1315.45	37.0396		1315.45	86.2823		1315.45	75.2897
	1317.38	36.7162		1317.38	85.7801		1317.38	75.1367
	1319.31	36.615		1319.31	85.4182		1319.31	74.9957
	1321.24	37.0418		1321.24	86.7137		1321.24	75.5328
	1323.17	37.203		1323.17	87.7046		1323.17	76.1105
	1325.1	37.4052		1325.1	88.0863		1325.1	76.6088
	1327.03	37.5656		1327.03	88.2863		1327.03	77.1501
	1328.95	37.814		1328.95	88.2402		1328.95	77.6065
	1330.88	37.9452		1330.88	88.2247		1330.88	78.1474
	1332.81	38.0943		1332.81	88.314		1332.81	78.7937
	1334.74	37.7092		1334.74	87.7393		1334.74	79.2275
	1336.67	36.9042		1336.67	85.6304		1336.67	79.0201
	1338.6	35.5175		1338.6	81.7665		1338.6	77.9298
	1340.53	35.4375		1340.53	81.9044		1340.53	78.0931
	1342.46	35.5247		1342.46	86.0362		1342.46	79.7956
	1344.38	34.7056		1344.38	87.2178		1344.38	80.4795
	1346.31	33.4642		1346.31	86.925		1346.31	80.4673
	1348.24	31.99		1348.24	86.1892		1348.24	80.2746
	1350.17	30.2337		1350.17	85.481		1350.17	79.9596
	1352.1	28.4118		1352.1	85.1361		1352.1	79.8091
	1354.03	26.2254		1354.03	83.7896		1354.03	79.4341
	1355.96	24.0151		1355.96	82.6176		1355.96	79.0584
	1357.89	21.8638		1357.89	82.0659		1357.89	78.8813
	1359.82	19.8876		1359.82	80.5442		1359.82	78.3312
	1361.74	17.8627		1361.74	77.1754		1361.74	76.9229
	1363.67	16.6227		1363.67	76.2628		1363.67	75.8543
	1365.6	16.0162		1365.6	78.5471		1365.6	76.1242
	1367.53	15.4205		1367.53	78.2149		1367.53	75.2511
	1369.46	15.0804		1369.46	77.2445		1369.46	73.4613
	1371.39	14.8732		1371.39	77.2476		1371.39	72.219
	1373.32	14.4991		1373.32	75.4346		1373.32	70.5639
	1375.25	14.8832		1375.25	74.8371		1375.25	69.0185
	1377.17	15.2279		1377.17	76.5777		1377.17	69.2467
	1379.1	15.6023		1379.1	77.0772		1379.1	69.5366
	1381.03	16.2418		1381.03	78.0647		1381.03	70.1951
	1382.96	17.0352		1382.96	78.7069		1382.96	70.7279
	1384.89	17.5807		1384.89	78.3017		1384.89	71.2985
	1386.82	18.3852		1386.82	76.3081		1386.82	71.6307
	1388.75	20.32		1388.75	77.6719		1388.75	73.1244
	1390.68	21.5304		1390.68	80.03		1390.68	74.5047
	1392.61	21.8702		1392.61	80.0683		1392.61	74.9121
	1394.53	21.9326		1394.53	77.3619		1394.53	73.8722
	1396.46	22.1399		1396.46	75.9871		1396.46	72.8368
	1398.39	22.0265		1398.39	76.5686		1398.39	72.7849
	1400.32	22.2112		1400.32	78.4		1400.32	72.7281
	1402.25	21.9212		1402.25	80.209		1402.25	73.0939
	1404.18	21.0835		1404.18	79.003		1404.18	72.3673
	1406.11	20.9852		1406.11	78.8265		1406.11	71.7507
	1408.04	20.8588		1408.04	80.0189		1408.04	71.9267
	1409.96	20.6319		1409.96	79.5636		1409.96	71.6683
	1411.89	20.6492		1411.89	79.0153		1411.89	71.4579
	1413.82	21.0121		1413.82	79.9111		1413.82	71.9283
	1415.75	20.8721		1415.75	78.7091		1415.75	71.8285
	1417.68	20.7015		1417.68	75.5694		1417.68	71.0966
	1419.61	22.2842		1419.61	75.7288		1419.61	71.1562
	1421.54	23.5965		1421.54	79.1964		1421.54	72.7061
	1423.47	23.9683		1423.47	79.6072		1423.47	73.3124
	1425.4	25.6689		1425.4	80.8525		1425.4	74.0465
	1427.32	26.2794		1427.32	82.1778		1427.32	75.0347
	1429.25	27.0234		1429.25	81.3822		1429.25	75.1422
	1431.18	28.2901		1431.18	81.4269		1431.18	75.4555
	1433.11	29.1273		1433.11	82.0437		1433.11	76.2178
	1435.04	29.0461		1435.04	81.2831		1435.04	76.522
	1436.97	30.7061		1436.97	80.0832		1436.97	76.3617
	1438.9	32.5865		1438.9	83.6333		1438.9	78.0167
	1440.83	33.2736		1440.83	85.7948		1440.83	79.2765
	1442.75	33.7826		1442.75	86.3577		1442.75	79.8263
	1444.68	34.0374		1444.68	86.0978		1444.68	80.1201
	1446.61	33.6777		1446.61	84.626		1446.61	79.9947
	1448.54	34.2428		1448.54	83.6602		1448.54	79.9219
	1450.47	34.2125		1450.47	84.5431		1450.47	80.7469
	1452.4	33.4271		1452.4	83.8175		1452.4	81.0807
	1454.33	31.7529		1454.33	81.4942		1454.33	80.8817
	1456.26	29.3852		1456.26	75.7656		1456.26	79.3363
	1458.18	30.2567		1458.18	73.3935		1458.18	77.918
	1460.11	31.608		1460.11	80.8209		1460.11	81.443
	1462.04	30.8465		1462.04	83.8423		1462.04	83.3096
	1463.97	29.5389		1463.97	82.8732		1463.97	83.5009
	1465.9	28.539		1465.9	81.5776		1465.9	83.0776
	1467.83	28.053		1467.83	83.07		1467.83	84.1682
	1469.76	27.3606		1469.76	83.1865		1469.76	84.8333
	1471.69	26.7463		1471.69	79.4988		1471.69	83.9956
	1473.62	28.6506		1473.62	75.5798		1473.62	82.0469
	1475.54	30.5297		1475.54	79.5347		1475.54	83.8538
	1477.47	32.0496		1477.47	83.4503		1477.47	85.5481
	1479.4	32.6655		1479.4	85.4096		1479.4	86.763
	1481.33	33.252		1481.33	84.9981		1481.33	86.8444
	1483.26	34.5252		1483.26	85.8769		1483.26	87.4591
	1485.19	34.8389		1485.19	85.5926		1485.19	87.6982
	1487.12	35.2695		1487.12	82.3032		1487.12	86.66
	1489.05	36.2992		1489.05	78.1683		1489.05	84.8192
	1490.97	41.9124		1490.97	81.0826		1490.97	85.2008
	1492.9	44.5328		1492.9	86.6661		1492.9	87.4976
	1494.83	44.7979		1494.83	87.1069		1494.83	88.0958
	1496.76	45.8912		1496.76	83.7151		1496.76	86.4914
	1498.69	48.4234		1498.69	83.6149		1498.69	86.0544
	1500.62	49.5526		1500.62	85.2789		1500.62	86.6041
	1502.55	49.5339		1502.55	86.3468		1502.55	87.2309
	1504.48	47.802		1504.48	86.1324		1504.48	87.6748
	1506.41	44.1121		1506.41	78.9329		1506.41	85.6171
	1508.33	44.666		1508.33	69.7706		1508.33	79.1657
	1510.26	45.7975		1510.26	77.3396		1510.26	82.7367
	1512.19	45.3433		1512.19	81.5005		1512.19	84.5109
	1514.12	43.9223		1514.12	82.5001		1514.12	85.0773
	1516.05	41.0968		1516.05	79.1813		1516.05	83.5287
	1517.98	40.1008		1517.98	78.2282		1517.98	82.7074
	1519.91	38.086		1519.91	78.5414		1519.91	83.2759
	1521.84	36.1963		1521.84	73.4412		1521.84	80.7194
	1523.76	35.4307		1523.76	75.6138		1523.76	80.7196
	1525.69	34.2534		1525.69	76.2607		1525.69	80.7919
	1527.62	33.3359		1527.62	77.5623		1527.62	80.2917
	1529.55	32.6344		1529.55	80.6694		1529.55	81.1005
	1531.48	30.5727		1531.48	80.5387		1531.48	80.9454
	1533.41	28.3587		1533.41	76.426		1533.41	78.6344
	1535.34	27.2493		1535.34	76.7015		1535.34	77.3125
	1537.27	25.6819		1537.27	78.0134		1537.27	77.9995
	1539.2	22.8836		1539.2	74.8516		1539.2	76.825
	1541.12	19.9101		1541.12	64.1529		1541.12	69.942
	1543.05	19.4052		1543.05	66.6462		1543.05	70.1742
	1544.98	19.0544		1544.98	70.2673		1544.98	70.5751
	1546.91	18.4825		1546.91	76.0084		1546.91	72.2399
	1548.84	17.1892		1548.84	76.3314		1548.84	72.2913
	1550.77	15.9636		1550.77	74.4051		1550.77	70.7303
	1552.7	15.0965		1552.7	74.5792		1552.7	70.5044
	1554.63	14.1693		1554.63	72.0145		1554.63	69.3032
	1556.55	13.3004		1556.55	70.3368		1556.55	68.7272
	1558.48	11.6454		1558.48	68.0117		1558.48	68.1343
	1560.41	13.8588		1560.41	69.3951		1560.41	66.5451
	1562.34	13.5395		1562.34	73.1006		1562.34	68.6291
	1564.27	13.1024		1564.27	73.8212		1564.27	69.2549
	1566.2	12.7297		1566.2	73.8805		1566.2	69.5118
	1568.13	12.1464		1568.13	73.6144		1568.13	69.9853
	1570.06	11.6046		1570.06	71.4686		1570.06	69.5445
	1571.99	11.3261		1571.99	72.7439		1571.99	70.4684
	1573.91	10.464		1573.91	72.7994		1573.91	71.3084
	1575.84	9.49869		1575.84	69.8923		1575.84	70.6079
	1577.77	9.29606		1577.77	69.014		1577.77	70.2943
	1579.7	9.14127		1579.7	71.5337		1579.7	71.7349
	1581.63	8.69282		1581.63	72.033		1581.63	72.2897
	1583.56	8.4446		1583.56	71.7286		1583.56	72.2496
	1585.49	8.2201		1585.49	71.5403		1585.49	72.1189
	1587.42	8.06598		1587.42	71.2548		1587.42	71.7387
	1589.34	7.86832		1589.34	70.5396		1589.34	71.0471
	1591.27	7.84215		1591.27	70.0677		1591.27	70.2824
	1593.2	7.72845		1593.2	69.8122		1593.2	69.5672
	1595.13	7.74166		1595.13	69.2283		1595.13	68.4958
	1597.06	7.73766		1597.06	69.6722		1597.06	67.7244
	1598.99	7.80702		1598.99	70.2455		1598.99	67.172
	1600.92	7.70713		1600.92	69.6099		1600.92	66.1214
	1602.85	7.77344		1602.85	68.889		1602.85	64.7818
	1604.77	7.91303		1604.77	69.2499		1604.77	63.9704
	1606.7	7.99161		1606.7	69.0542		1606.7	63.2235
	1608.63	7.98746		1608.63	68.4015		1608.63	62.087
	1610.56	8.20157		1610.56	68.9333		1610.56	61.4335
	1612.49	8.29962		1612.49	69.5812		1612.49	61.0753
	1614.42	8.11125		1614.42	69.2068		1614.42	60.7159
	1616.35	7.92085		1616.35	67.0728		1616.35	59.3222
	1618.28	8.60126		1618.28	67.2768		1618.28	58.1154
	1620.21	8.58047		1620.21	68.6823		1620.21	58.4487
	1622.13	8.42886		1622.13	67.9291		1622.13	58.1784
	1624.06	8.72604		1624.06	67.3927		1624.06	57.2283
	1625.99	8.98298		1625.99	69.2557		1625.99	57.4989
	1627.92	9.09376		1627.92	69.7411		1627.92	57.2777
	1629.85	9.52553		1629.85	71.0214		1629.85	57.2743
	1631.78	9.41714		1631.78	71.9013		1631.78	57.4246
	1633.71	9.01466		1633.71	71.3103		1633.71	57.2397
	1635.64	8.58684		1635.64	67.6371		1635.64	55.8205
	1637.56	9.70276		1637.56	67.7063		1637.56	55.0472
	1639.49	9.91172		1639.49	71.0182		1639.49	56.0446
	1641.42	10.008		1641.42	72.3057		1641.42	56.4265
	1643.35	9.84248		1643.35	72.4436		1643.35	56.5186
	1645.28	9.42439		1645.28	70.7632		1645.28	56.2478
	1647.21	9.21687		1647.21	65.6261		1647.21	54.2018
	1649.14	9.89921		1649.14	68.7691		1649.14	55.1186
	1651.07	9.40338		1651.07	70.6138		1651.07	56.139
	1653	8.78653		1653	67.6505		1653	55.0539
	1654.92	10.3798		1654.92	68.7416		1654.92	55.7573
	1656.85	10.7254		1656.85	72.589		1656.85	57.7705
	1658.78	10.825		1658.78	74.8588		1658.78	59.2577
	1660.71	10.8593		1660.71	74.8478		1660.71	60.1356
	1662.64	11.3031		1662.64	73.5323		1662.64	60.6088
	1664.57	12.3295		1664.57	75.4435		1664.57	62.1758
	1666.5	12.3554		1666.5	76.7375		1666.5	63.6694
	1668.43	12.3258		1668.43	74.6382		1668.43	64.0366
	1670.35	13.638		1670.35	72.3677		1670.35	64.5719
	1672.28	14.9659		1672.28	75.0632		1672.28	66.7138
	1674.21	15.5092		1674.21	76.5309		1674.21	68.541
	1676.14	17.7397		1676.14	77.3593		1676.14	70.1232
	1678.07	18.9397		1678.07	79.2548		1678.07	72.0267
	1680	19.8047		1680	77.9982		1680	72.7825
	1681.93	20.7661		1681.93	77.0134		1681.93	73.6964
	1683.86	22.1917		1683.86	75.9353		1683.86	74.0932
	1685.79	28.4191		1685.79	78.1698		1685.79	75.8255
	1687.71	29.5316		1687.71	80.3122		1687.71	77.6276
	1689.64	32.6789		1689.64	82.2831		1689.64	79.1319
	1691.57	36.4665		1691.57	85.5974		1691.57	81.0448
	1693.5	37.7736		1693.5	86.4401		1693.5	82.2219
	1695.43	38.8043		1695.43	83.247		1695.43	81.7167
	1697.36	43.043		1697.36	78.9712		1697.36	80.2864
	1699.29	44.4692		1699.29	80.1931		1699.29	81.0657
	1701.22	52.2594		1701.22	82.3797		1701.22	81.2587
	1703.14	53.876		1703.14	84.6714		1703.14	82.6177
	1705.07	55.3903		1705.07	84.9174		1705.07	82.9447
	1707	60.548		1707	86.8928		1707	83.2738
	1708.93	63.0547		1708.93	89.9924		1708.93	84.5255
	1710.86	64.6162		1710.86	90.777		1710.86	84.7832
	1712.79	64.9815		1712.79	90.0318		1712.79	84.6075
	1714.72	63.6532		1714.72	85.3889		1714.72	82.7518
	1716.65	64.2269		1716.65	80.9933		1716.65	80.1977
	1718.58	71.4276		1718.58	85.3266		1718.58	80.1316
	1720.5	74.2209		1720.5	91.0897		1720.5	81.8979
	1722.43	74.1712		1722.43	92.3713		1722.43	82.1895
	1724.36	76.1225		1724.36	93.0581		1724.36	81.5116
	1726.29	77.3773		1726.29	94.3964		1726.29	81.1912
	1728.22	77.1243		1728.22	93.8788		1728.22	80.5421
	1730.15	76.4731		1730.15	90.885		1730.15	78.8362
	1732.08	75.4251		1732.08	88.4275		1732.08	77.5448
	1734.01	76.2559		1734.01	85.8078		1734.01	75.9173
	1735.93	81.7517		1735.93	89.396		1735.93	76.2277
	1737.86	80.2423		1737.86	91.4496		1737.86	77.5464
	1739.79	81.1918		1739.79	91.0874		1739.79	77.5507
	1741.72	82.2255		1741.72	91.462		1741.72	78.1038
	1743.65	81.7791		1743.65	89.7812		1743.65	78.1954
	1745.58	81.7155		1745.58	89.0274		1745.58	78.877
	1747.51	80.6726		1747.51	87.4866		1747.51	79.3718
	1749.44	81.2128		1749.44	85.6053		1749.44	79.6593
	1751.36	84.8845		1751.36	87.9774		1751.36	81.4175
	1753.29	87.8121		1753.29	92.6465		1753.29	84.356
	1755.22	87.2427		1755.22	94.4837		1755.22	86.2995
	1757.15	87.5046		1757.15	92.7499		1757.15	86.5405
	1759.08	88.3697		1759.08	93.2957		1759.08	87.718
	1761.01	87.7849		1761.01	93.191		1761.01	88.5589
	1762.94	90.3304		1762.94	93.5372		1762.94	89.1734
	1764.87	91.1221		1764.87	95.8543		1764.87	90.6688
	1766.8	89.8203		1766.8	95.2897		1766.8	91.1377
	1768.72	89.3591		1768.72	93.1053		1768.72	90.7192
	1770.65	87.975		1770.65	91.9948		1770.65	90.853
	1772.58	89.2396		1772.58	89.7582		1772.58	89.7184
	1774.51	92.1101		1774.51	92.3063		1774.51	90.7455
	1776.44	92.419		1776.44	94.4602		1776.44	91.9702
	1778.37	92.0199		1778.37	95.0268		1778.37	92.5097
	1780.3	91.6435		1780.3	93.8975		1780.3	92.0971
	1782.23	93.1635		1782.23	94.778		1782.23	92.4152
	1784.15	93.0236		1784.15	95.2248		1784.15	92.8103
	1786.08	94.2586		1786.08	95.7177		1786.08	92.9458
	1788.01	94.1463		1788.01	96.6848		1788.01	93.5524
	1789.94	91.7893		1789.94	94.8563		1789.94	93.3139
	1791.87	90.6354		1791.87	91.1971		1791.87	91.7571
	1793.8	93.5892		1793.8	92.1912		1793.8	91.7998
	1795.73	93.3331		1795.73	93.3656		1795.73	92.54
	1797.66	93.5405		1797.66	94.5476		1797.66	93.2674
	1799.59	93.081		1799.59	94.5415		1799.59	93.4608
	1801.51	93.6008		1801.51	92.9066		1801.51	92.5911
	1803.44	95.1845		1803.44	95.0485		1803.44	93.3735
	1805.37	95.7108		1805.37	96.9111		1805.37	94.282
	1807.3	95.0394		1807.3	96.5359		1807.3	94.2576
	1809.23	94.6268		1809.23	95.7258		1809.23	93.9732
	1811.16	94.8708		1811.16	94.828		1811.16	93.484
	1813.09	96.4086		1813.09	96.0119		1813.09	93.787
	1815.02	96.643		1815.02	97.8419		1815.02	94.6826
	1816.94	96.4383		1816.94	97.4424		1816.94	94.5995
	1818.87	96.7719		1818.87	97.7523		1818.87	94.7623
	1820.8	96.79		1820.8	98.1539		1820.8	95.0952
	1822.73	95.5936		1822.73	97.2826		1822.73	94.9836
	1824.66	95.0156		1824.66	95.5737		1824.66	94.3454
	1826.59	95.6578		1826.59	95.6592		1826.59	94.2871
	1828.52	94.1357		1828.52	95.3429		1828.52	94.5255
	1830.45	95.3587		1830.45	93.7924		1830.45	93.4238
	1832.38	97.1753		1832.38	96.1688		1832.38	94.2407
	1834.3	96.7189		1834.3	97.4291		1834.3	94.9732
	1836.23	96.4669		1836.23	97.0468		1836.23	94.8602
	1838.16	96.8278		1838.16	96.8241		1838.16	94.5553
	1840.09	97.0513		1840.09	97.5802		1840.09	94.8728
	1842.02	94.8341		1842.02	96.1548		1842.02	94.6971
	1843.95	93.6748		1843.95	92.7691		1843.95	93.2462
	1845.88	95.4638		1845.88	92.8148		1845.88	92.8616
	1847.81	96.1282		1847.81	95.0935		1847.81	93.9476
	1849.73	97.1053		1849.73	97.2407		1849.73	94.8107
	1851.66	97.4947		1851.66	98.6634		1851.66	95.5102
	1853.59	97.3754		1853.59	98.7831		1853.59	95.6383
	1855.52	97.3101		1855.52	98.8123		1855.52	95.7136
	1857.45	96.866		1857.45	98.1498		1857.45	95.4927
	1859.38	96.6824		1859.38	97.5162		1859.38	95.223
	1861.31	96.7763		1861.31	97.5361		1861.31	95.1618
	1863.24	97.0095		1863.24	97.9737		1863.24	95.2936
	1865.17	95.8815		1865.17	97.3595		1865.17	95.2075
	1867.09	93.6818		1867.09	94.5812		1867.09	94.3184
	1869.02	93.8862		1869.02	91.6664		1869.02	92.6898
	1870.95	96.7763		1870.95	94.6842		1870.95	93.5758
	1872.88	97.3493		1872.88	97.8897		1872.88	95.0676
	1874.81	97.3311		1874.81	98.8601		1874.81	95.564
	1876.74	97.0864		1876.74	98.8299		1876.74	95.561
	1878.67	96.9384		1878.67	98.5913		1878.67	95.5079
	1880.6	96.8953		1880.6	98.6088		1880.6	95.5373
	1882.52	96.7784		1882.52	98.7177		1882.52	95.6864
	1884.45	96.3979		1884.45	98.0567		1884.45	95.4744
	1886.38	96.412		1886.38	98.0298		1886.38	95.4695
	1888.31	95.484		1888.31	97.3963		1888.31	95.3439
	1890.24	96.1385		1890.24	96.3496		1890.24	94.6344
	1892.17	96.7543		1892.17	97.5967		1892.17	95.0882
	1894.1	96.008		1894.1	97.4359		1894.1	95.1435
	1896.03	96.386		1896.03	97.0956		1896.03	94.7747
	1897.95	96.9714		1897.95	98.2533		1897.95	95.1827
	1899.88	96.7984		1899.88	98.7293		1899.88	95.4597
	1901.81	96.5364		1901.81	98.5796		1901.81	95.4502
	1903.74	96.2839		1903.74	98.5041		1903.74	95.4432
	1905.67	95.9374		1905.67	98.3981		1905.67	95.5175
	1907.6	94.9038		1907.6	97.3896		1907.6	95.3015
	1909.53	94.6566		1909.53	96.3717		1909.53	94.8853
	1911.46	95.5626		1911.46	97.3686		1911.46	95.1163
	1913.39	95.7704		1913.39	98.4102		1913.39	95.5419
	1915.31	95.0438		1915.31	98.2295		1915.31	95.5315
	1917.24	94.0821		1917.24	96.7946		1917.24	94.9823
	1919.17	94.95		1919.17	96.2516		1919.17	94.4223
	1921.1	94.2361		1921.1	96.6329		1921.1	94.8151
	1923.03	93.787		1923.03	95.2143		1923.03	94.2656
	1924.96	95.328		1924.96	97.0339		1924.96	94.7902
	1926.89	95.3533		1926.89	98.5297		1926.89	95.4339
	1928.82	95.1389		1928.82	98.6998		1928.82	95.5306
	1930.74	94.8012		1930.74	98.6486		1930.74	95.5186
	1932.67	94.4794		1932.67	98.4234		1932.67	95.436
	1934.6	94.3065		1934.6	98.4094		1934.6	95.4488
	1936.53	94.284		1936.53	98.6328		1936.53	95.6568
	1938.46	94.0037		1938.46	98.5226		1938.46	95.7084
	1940.39	92.9793		1940.39	97.7831		1940.39	95.5789
	1942.32	92.1535		1942.32	95.8084		1942.32	94.6207
	1944.25	93.2328		1944.25	96.0919		1944.25	94.4267
	1946.18	93.3239		1946.18	97.1022		1946.18	94.8874
	1948.1	93.7		1948.1	97.8428		1948.1	95.1708
	1950.03	93.5699		1950.03	98.2747		1950.03	95.3668
	1951.96	93.5141		1951.96	98.3998		1951.96	95.4093
	1953.89	93.0966		1953.89	98.1487		1953.89	95.3567
	1955.82	92.9938		1955.82	97.9083		1955.82	95.2751
	1957.75	92.9612		1957.75	98.326		1957.75	95.4453
	1959.68	92.8959		1959.68	98.445		1959.68	95.5462
	1961.61	92.5961		1961.61	98.2373		1961.61	95.4852
	1963.53	92.3597		1963.53	98.32		1963.53	95.5639
	1965.46	91.2863		1965.46	97.4401		1965.46	95.3614
	1967.39	91.1153		1967.39	96.2276		1967.39	94.718
	1969.32	91.975		1969.32	97.4178		1969.32	95.0363
	1971.25	92.1052		1971.25	98.3342		1971.25	95.4923
	1973.18	91.9446		1973.18	98.3313		1973.18	95.5184
	1975.11	91.8506		1975.11	98.3059		1975.11	95.502
	1977.04	91.6986		1977.04	98.2933		1977.04	95.4543
	1978.97	91.6605		1978.97	98.3508		1978.97	95.4198
	1980.89	91.4715		1980.89	98.3496		1980.89	95.4122
	1982.82	91.3432		1982.82	98.3972		1982.82	95.4781
	1984.75	91.0979		1984.75	98.4207		1984.75	95.535
	1986.68	90.5423		1986.68	97.9722		1986.68	95.4619
	1988.61	90.0466		1988.61	97.2067		1988.61	95.2006
	1990.54	89.4607		1990.54	96.8079		1990.54	95.1261
	1992.47	89.2666		1992.47	95.8035		1992.47	94.6309
	1994.4	90.1993		1994.4	97.0446		1994.4	94.9882
	1996.32	90.1906		1996.32	98.1478		1996.32	95.4807
	1998.25	90.078		1998.25	98.0595		1998.25	95.4796
	2000.18	90		2000.18	98.0563		2000.18	95.4425
	2002.11	90.0456		2002.11	98.1908		2002.11	95.3884
	2004.04	89.8104		2004.04	98.157		2004.04	95.3633
	2005.97	89.6866		2005.97	98.0777		2005.97	95.3369
	2007.9	89.4013		2007.9	97.9062		2007.9	95.3069
	2009.83	89.4514		2009.83	98.0075		2009.83	95.3576
	2011.76	89.3515		2011.76	98.2256		2011.76	95.4436
	2013.68	89.1323		2013.68	98.2059		2013.68	95.481
	2015.61	88.3499		2015.61	97.5317		2015.61	95.3508
	2017.54	88.0731		2017.54	96.4258		2017.54	94.8719
	2019.47	88.4372		2019.47	96.9464		2019.47	95.0276
	2021.4	88.6435		2021.4	97.7823		2021.4	95.432
	2023.33	88.4748		2023.33	97.7999		2023.33	95.426
	2025.26	88.4769		2025.26	97.842		2025.26	95.3946
	2027.19	88.4352		2027.19	97.9182		2027.19	95.4004
	2029.11	88.436		2029.11	97.9577		2029.11	95.3644
	2031.04	88.2892		2031.04	97.9573		2031.04	95.2966
	2032.97	88.1797		2032.97	97.9215		2032.97	95.2416
	2034.9	88.0134		2034.9	97.9128		2034.9	95.2919
	2036.83	87.8942		2036.83	97.9154		2036.83	95.2974
	2038.76	87.5759		2038.76	97.8437		2038.76	95.2663
	2040.69	87.2183		2040.69	97.2677		2040.69	95.0635
	2042.62	87.235		2042.62	97.1753		2042.62	94.9954
	2044.54	87.3694		2044.54	97.7283		2044.54	95.2649
	2046.47	87.2707		2046.47	97.8694		2046.47	95.3751
	2048.4	87.3072		2048.4	97.9354		2048.4	95.4171
	2050.33	87.2281		2050.33	97.9317		2050.33	95.4274
	2052.26	87.2267		2052.26	97.9064		2052.26	95.4055
	2054.19	87.157		2054.19	97.8839		2054.19	95.3417
	2056.12	87.124		2056.12	97.8378		2056.12	95.2589
	2058.05	86.9628		2058.05	97.7599		2058.05	95.2134
	2059.98	86.8791		2059.98	97.6336		2059.98	95.1638
	2061.9	86.6828		2061.9	97.6136		2061.9	95.1244
	2063.83	86.233		2063.83	97.154		2063.83	94.9357
	2065.76	86.1364		2065.76	96.6572		2065.76	94.6778
	2067.69	86.5511		2067.69	97.4498		2067.69	95.0332
	2069.62	86.5155		2069.62	97.9002		2069.62	95.2778
	2071.55	86.4377		2071.55	97.9356		2071.55	95.3016
	2073.48	86.3123		2073.48	97.8268		2073.48	95.2588
	2075.41	86.3179		2075.41	97.8256		2075.41	95.2747
	2077.33	86.2126		2077.33	97.7725		2077.33	95.264
	2079.26	86.2198		2079.26	97.6952		2079.26	95.2143
	2081.19	86.2042		2081.19	97.6843		2081.19	95.1655
	2083.12	86.2874		2083.12	97.7027		2083.12	95.1316
	2085.05	86.2072		2085.05	97.6604		2085.05	95.0882
	2086.98	86.1167		2086.98	97.5533		2086.98	95.0071
	2088.91	85.8429		2088.91	97.278		2088.91	94.8863
	2090.84	85.8766		2090.84	97.2402		2090.84	94.7937
	2092.77	85.8994		2092.77	97.6552		2092.77	95.0072
	2094.69	85.9061		2094.69	97.8032		2094.69	95.1529
	2096.62	85.8149		2096.62	97.807		2096.62	95.1699
	2098.55	85.8383		2098.55	97.8283		2098.55	95.1593
	2100.48	85.8051		2100.48	97.8124		2100.48	95.1512
	2102.41	85.8148		2102.41	97.8278		2102.41	95.2362
	2104.34	85.7829		2104.34	97.7844		2104.34	95.247
	2106.27	85.7991		2106.27	97.7277		2106.27	95.2295
	2108.2	85.8073		2108.2	97.6733		2108.2	95.1991
	2110.12	85.8736		2110.12	97.6646		2110.12	95.1706
	2112.05	85.8418		2112.05	97.6496		2112.05	95.0934
	2113.98	85.7896		2113.98	97.4942		2113.98	95.0005
	2115.91	85.7953		2115.91	97.4663		2115.91	94.9759
	2117.84	85.9023		2117.84	97.7517		2117.84	95.0542
	2119.77	85.8347		2119.77	97.8176		2119.77	95.0999
	2121.7	85.7891		2121.7	97.8156		2121.7	95.1177
	2123.63	85.6464		2123.63	97.7997		2123.63	95.1621
	2125.56	85.635		2125.56	97.7963		2125.56	95.2181
	2127.48	85.5597		2127.48	97.772		2127.48	95.1807
	2129.41	85.6195		2129.41	97.8017		2129.41	95.1311
	2131.34	85.663		2131.34	97.7729		2131.34	95.1023
	2133.27	85.7514		2133.27	97.7078		2133.27	95.1609
	2135.2	85.6743		2135.2	97.4947		2135.2	95.0961
	2137.13	85.7962		2137.13	97.3645		2137.13	94.9974
	2139.06	85.9017		2139.06	97.4805		2139.06	95.0325
	2140.99	86.0395		2140.99	97.6311		2140.99	95.0455
	2142.91	86.0306		2142.91	97.7262		2142.91	95.0445
	2144.84	86.0824		2144.84	97.7425		2144.84	95.0354
	2146.77	86.076		2146.77	97.6946		2146.77	95.0683
	2148.7	86.1001		2148.7	97.7146		2148.7	95.0945
	2150.63	86.0177		2150.63	97.7681		2150.63	95.1413
	2152.56	85.9878		2152.56	97.8224		2152.56	95.1803
	2154.49	86.013		2154.49	97.8372		2154.49	95.2386
	2156.42	86.1094		2156.42	97.8193		2156.42	95.2498
	2158.35	86.1101		2158.35	97.7428		2158.35	95.2318
	2160.27	86.157		2160.27	97.6364		2160.27	95.2102
	2162.2	86.2241		2162.2	97.5275		2162.2	95.1855
	2164.13	86.4589		2164.13	97.5805		2164.13	95.1926
	2166.06	86.6084		2166.06	97.652		2166.06	95.1615
	2167.99	86.7544		2167.99	97.693		2167.99	95.1402
	2169.92	86.8464		2169.92	97.7346		2169.92	95.1556
	2171.85	86.9734		2171.85	97.805		2171.85	95.1888
	2173.78	86.9583		2173.78	97.8097		2173.78	95.2053
	2175.7	86.9765		2175.7	97.7819		2175.7	95.2295
	2177.63	86.9188		2177.63	97.8		2177.63	95.2943
	2179.56	86.9857		2179.56	97.8381		2179.56	95.3294
	2181.49	86.9151		2181.49	97.8101		2181.49	95.3399
	2183.42	86.9102		2183.42	97.8032		2183.42	95.3646
	2185.35	86.9708		2185.35	97.741		2185.35	95.3675
	2187.28	87.1241		2187.28	97.6879		2187.28	95.3765
	2189.21	87.2089		2189.21	97.684		2189.21	95.3619
	2191.13	87.3822		2191.13	97.7085		2191.13	95.3607
	2193.06	87.5425		2193.06	97.689		2193.06	95.3183
	2194.99	87.7134		2194.99	97.6822		2194.99	95.2843
	2196.92	87.827		2196.92	97.7044		2196.92	95.3415
	2198.85	87.9343		2198.85	97.7667		2198.85	95.435
	2200.78	87.9591		2200.78	97.8148		2200.78	95.5222
	2202.71	88.0216		2202.71	97.8182		2202.71	95.581
	2204.64	87.9704		2204.64	97.7911		2204.64	95.5898
	2206.57	87.9841		2206.57	97.7745		2206.57	95.5806
	2208.49	87.9676		2208.49	97.7778		2208.49	95.5533
	2210.42	88.0597		2210.42	97.8067		2210.42	95.5562
	2212.35	88.0288		2212.35	97.77		2212.35	95.6033
	2214.28	88.1345		2214.28	97.7521		2214.28	95.6351
	2216.21	88.191		2216.21	97.7161		2216.21	95.6487
	2218.14	88.3189		2218.14	97.6683		2218.14	95.6227
	2220.07	88.4274		2220.07	97.649		2220.07	95.5536
	2222	88.6155		2222	97.6611		2222	95.5535
	2223.92	88.7037		2223.92	97.6588		2223.92	95.5717
	2225.85	88.8146		2225.85	97.712		2225.85	95.5925
	2227.78	88.8177		2227.78	97.7285		2227.78	95.6185
	2229.71	88.8132		2229.71	97.7132		2229.71	95.6953
	2231.64	88.8249		2231.64	97.7585		2231.64	95.7462
	2233.57	88.8828		2233.57	97.8396		2233.57	95.7955
	2235.5	88.8321		2235.5	97.8829		2235.5	95.8942
	2237.43	88.841		2237.43	97.8836		2237.43	95.9257
	2239.36	88.8269		2239.36	97.8015		2239.36	95.9192
	2241.28	88.9357		2241.28	97.7896		2241.28	95.9555
	2243.21	88.9583		2243.21	97.7318		2243.21	95.939
	2245.14	89.02		2245.14	97.6132		2245.14	95.9014
	2247.07	89.131		2247.07	97.58		2247.07	95.8976
	2249	89.3009		2249	97.6023		2249	95.8757
	2250.93	89.3305		2250.93	97.5952		2250.93	95.8572
	2252.86	89.4207		2252.86	97.5969		2252.86	95.8907
	2254.79	89.4522		2254.79	97.6422		2254.79	95.9155
	2256.71	89.5131		2256.71	97.6657		2256.71	95.9245
	2258.64	89.4861		2258.64	97.7124		2258.64	96.0008
	2260.57	89.4866		2260.57	97.7668		2260.57	96.0955
	2262.5	89.4391		2262.5	97.7768		2262.5	96.1569
	2264.43	89.4547		2264.43	97.7849		2264.43	96.2347
	2266.36	89.4402		2266.36	97.7603		2266.36	96.2328
	2268.29	89.4619		2268.29	97.7364		2268.29	96.2145
	2270.22	89.4771		2270.22	97.6903		2270.22	96.2195
	2272.15	89.6099		2272.15	97.657		2272.15	96.2051
	2274.07	89.6526		2274.07	97.6001		2274.07	96.1756
	2276	89.6891		2276	97.5681		2276	96.1331
	2277.93	89.7152		2277.93	97.5059		2277.93	96.0684
	2279.86	89.7605		2279.86	97.4652		2279.86	96.0032
	2281.79	89.738		2281.79	97.4314		2281.79	96.0286
	2283.72	89.694		2283.72	97.3752		2283.72	96.0715
	2285.65	89.5269		2285.65	97.3349		2285.65	96.1585
	2287.58	89.4399		2287.58	97.3175		2287.58	96.2339
	2289.5	89.2811		2289.5	97.2916		2289.5	96.2233
	2291.43	89.1746		2291.43	97.2318		2291.43	96.1938
	2293.36	89.0226		2293.36	97.135		2293.36	96.1826
	2295.29	88.8615		2295.29	96.9166		2295.29	96.1415
	2297.22	88.6453		2297.22	96.6942		2297.22	96.0672
	2299.15	88.6021		2299.15	96.5748		2299.15	96.0303
	2301.08	88.5143		2301.08	96.4127		2301.08	95.9043
	2303.01	88.4057		2303.01	96.2234		2303.01	95.7318
	2304.94	88.1842		2304.94	96.0123		2304.94	95.5754
	2306.86	87.9484		2306.86	95.7617		2306.86	95.4288
	2308.79	87.5831		2308.79	95.5678		2308.79	95.3633
	2310.72	87.3802		2310.72	95.4812		2310.72	95.3764
	2312.65	87.2877		2312.65	95.514		2312.65	95.4233
	2314.58	87.2309		2314.58	95.67		2314.58	95.5591
	2316.51	86.9894		2316.51	95.8053		2316.51	95.6696
	2318.44	86.713		2318.44	95.8656		2318.44	95.697
	2320.37	86.3992		2320.37	95.6573		2320.37	95.657
	2322.29	86.3168		2322.29	95.6146		2322.29	95.5953
	2324.22	86.4206		2324.22	95.9721		2324.22	95.6881
	2326.15	86.6581		2326.15	96.4079		2326.15	95.9307
	2328.08	86.6518		2328.08	96.7028		2328.08	95.981
	2330.01	86.8037		2330.01	96.9527		2330.01	95.9045
	2331.94	87.0632		2331.94	97.1964		2331.94	95.9668
	2333.87	87.3727		2333.87	97.5922		2333.87	96.1471
	2335.8	87.4066		2335.8	97.9774		2335.8	96.358
	2337.72	87.5005		2337.72	98.2123		2337.72	96.4484
	2339.65	87.3132		2339.65	98.2146		2339.65	96.4831
	2341.58	87.2404		2341.58	97.9519		2341.58	96.3702
	2343.51	87.1595		2343.51	97.3266		2343.51	96.0433
	2345.44	87.5704		2345.44	96.6496		2345.44	95.6051
	2347.37	87.6703		2347.37	96.1359		2347.37	95.4781
	2349.3	86.5893		2349.3	96.1617		2349.3	95.9594
	2351.23	85.5886		2351.23	96.6607		2351.23	96.3968
	2353.16	85.6295		2353.16	97.1722		2353.16	96.4789
	2355.08	85.6475		2355.08	97.4963		2355.08	96.439
	2357.01	85.7775		2357.01	97.6176		2357.01	96.4215
	2358.94	85.7042		2358.94	97.6656		2358.94	96.3312
	2360.87	86.0022		2360.87	97.861		2360.87	96.2002
	2362.8	86.1467		2362.8	97.7479		2362.8	96.1628
	2364.73	86.4086		2364.73	97.4182		2364.73	96.0387
	2366.66	86.4325		2366.66	97.1548		2366.66	95.8221
	2368.59	86.5343		2368.59	96.6607		2368.59	95.6236
	2370.51	86.5021		2370.51	96.1526		2370.51	95.5269
	2372.44	86.6992		2372.44	95.8337		2372.44	95.387
	2374.37	86.7398		2374.37	95.5835		2374.37	95.307
	2376.3	86.792		2376.3	95.4049		2376.3	95.3174
	2378.23	86.8457		2378.23	95.2662		2378.23	95.3273
	2380.16	87.0708		2380.16	95.3113		2380.16	95.4673
	2382.09	87.2421		2382.09	95.6158		2382.09	95.6632
	2384.02	87.466		2384.02	96.0466		2384.02	95.9031
	2385.95	87.5324		2385.95	96.4509		2385.95	96.1445
	2387.87	87.5397		2387.87	96.7719		2387.87	96.3116
	2389.8	87.4936		2389.8	96.9527		2389.8	96.3349
	2391.73	87.4851		2391.73	97.0575		2391.73	96.3713
	2393.66	87.3559		2393.66	97.0794		2393.66	96.4543
	2395.59	87.2565		2395.59	97.0999		2395.59	96.4781
	2397.52	87.1262		2397.52	97.1036		2397.52	96.485
	2399.45	86.9694		2399.45	97.091		2399.45	96.5062
	2401.38	86.7937		2401.38	97.0381		2401.38	96.4829
	2403.3	86.6475		2403.3	96.9777		2403.3	96.4006
	2405.23	86.4695		2405.23	96.9185		2405.23	96.385
	2407.16	86.4528		2407.16	96.8462		2407.16	96.3727
	2409.09	86.3564		2409.09	96.798		2409.09	96.3196
	2411.02	86.36		2411.02	96.7776		2411.02	96.2764
	2412.95	86.2914		2412.95	96.7697		2412.95	96.223
	2414.88	86.2519		2414.88	96.8306		2414.88	96.1993
	2416.81	86.1253		2416.81	96.8512		2416.81	96.191
	2418.74	86.0071		2418.74	96.8103		2418.74	96.1831
	2420.66	85.8277		2420.66	96.7615		2420.66	96.1975
	2422.59	85.6818		2422.59	96.7562		2422.59	96.2555
	2424.52	85.5073		2424.52	96.7742		2424.52	96.2512
	2426.45	85.3229		2426.45	96.7601		2426.45	96.2042
	2428.38	85.1398		2428.38	96.6959		2428.38	96.2002
	2430.31	84.991		2430.31	96.6286		2430.31	96.211
	2432.24	84.8682		2432.24	96.5699		2432.24	96.1901
	2434.17	84.7404		2434.17	96.5045		2434.17	96.1242
	2436.09	84.5229		2436.09	96.4326		2436.09	96.0675
	2438.02	84.4236		2438.02	96.4005		2438.02	95.9952
	2439.95	84.2678		2439.95	96.381		2439.95	95.9533
	2441.88	84.2039		2441.88	96.4069		2441.88	95.9266
	2443.81	84.0302		2443.81	96.3671		2443.81	95.9228
	2445.74	83.8277		2445.74	96.3055		2445.74	95.9134
	2447.67	83.6074		2447.67	96.3361		2447.67	95.8908
	2449.6	83.4665		2449.6	96.3483		2449.6	95.9057
	2451.53	83.2166		2451.53	96.3441		2451.53	95.8593
	2453.45	82.9858		2453.45	96.3792		2453.45	95.8764
	2455.38	82.7327		2455.38	96.3503		2455.38	95.9245
	2457.31	82.5409		2457.31	96.2955		2457.31	95.8896
	2459.24	82.3197		2459.24	96.2111		2459.24	95.8592
	2461.17	82.1292		2461.17	96.1546		2461.17	95.8387
	2463.1	81.9079		2463.1	96.0913		2463.1	95.7758
	2465.03	81.802		2465.03	96.0005		2465.03	95.6536
	2466.96	81.6456		2466.96	95.9223		2466.96	95.5773
	2468.88	81.4613		2468.88	95.8759		2468.88	95.5014
	2470.81	81.2612		2470.81	95.8398		2470.81	95.5115
	2472.74	81.084		2472.74	95.7967		2472.74	95.514
	2474.67	80.8263		2474.67	95.7925		2474.67	95.472
	2476.6	80.6242		2476.6	95.8144		2476.6	95.4811
	2478.53	80.4249		2478.53	95.8238		2478.53	95.5164
	2480.46	80.2391		2480.46	95.8134		2480.46	95.545
	2482.39	80.0071		2482.39	95.7509		2482.39	95.5161
	2484.32	79.7819		2484.32	95.716		2484.32	95.4808
	2486.24	79.5114		2486.24	95.7383		2486.24	95.4774
	2488.17	79.3456		2488.17	95.6816		2488.17	95.4326
	2490.1	79.173		2490.1	95.5736		2490.1	95.3685
	2492.03	79.0467		2492.03	95.4641		2492.03	95.3254
	2493.96	78.8686		2493.96	95.4045		2493.96	95.2968
	2495.89	78.7365		2495.89	95.3607		2495.89	95.241
	2497.82	78.5782		2497.82	95.3193		2497.82	95.191
	2499.75	78.4481		2499.75	95.3198		2499.75	95.1493
	2501.67	78.2938		2501.67	95.3562		2501.67	95.1631
	2503.6	78.0936		2503.6	95.3297		2503.6	95.1929
	2505.53	77.8347		2505.53	95.3158		2505.53	95.1883
	2507.46	77.5684		2507.46	95.3161		2507.46	95.1956
	2509.39	77.2846		2509.39	95.216		2509.39	95.1972
	2511.32	77.1014		2511.32	95.2031		2511.32	95.2312
	2513.25	76.8825		2513.25	95.1823		2513.25	95.2365
	2515.18	76.7395		2515.18	95.1342		2515.18	95.1833
	2517.1	76.5762		2517.1	95.095		2517.1	95.1271
	2519.03	76.4847		2519.03	95.0447		2519.03	95.0632
	2520.96	76.3727		2520.96	94.9633		2520.96	95.0196
	2522.89	76.2787		2522.89	94.9176		2522.89	94.9469
	2524.82	76.0954		2524.82	94.8841		2524.82	94.9441
	2526.75	75.9446		2526.75	94.8299		2526.75	94.9426
	2528.68	75.7459		2528.68	94.8068		2528.68	94.931
	2530.61	75.6018		2530.61	94.8033		2530.61	94.9321
	2532.54	75.4366		2532.54	94.792		2532.54	94.9456
	2534.46	75.2809		2534.46	94.7747		2534.46	95.004
	2536.39	75.0808		2536.39	94.7705		2536.39	95.0079
	2538.32	74.9316		2538.32	94.7706		2538.32	94.9739
	2540.25	74.7716		2540.25	94.7272		2540.25	94.9785
	2542.18	74.6283		2542.18	94.7076		2542.18	94.9885
	2544.11	74.4928		2544.11	94.6807		2544.11	94.9871
	2546.04	74.4182		2546.04	94.6124		2546.04	94.9711
	2547.97	74.308		2547.97	94.5269		2547.97	94.9517
	2549.89	74.2952		2549.89	94.5221		2549.89	94.8896
	2551.82	74.2719		2551.82	94.5161		2551.82	94.8343
	2553.75	74.2844		2553.75	94.4615		2553.75	94.8275
	2555.68	74.1834		2555.68	94.4136		2555.68	94.8269
	2557.61	74.0833		2557.61	94.4232		2557.61	94.8522
	2559.54	73.9682		2559.54	94.4743		2559.54	94.8641
	2561.47	73.8802		2561.47	94.4583		2561.47	94.8368
	2563.4	73.7059		2563.4	94.4564		2563.4	94.8465
	2565.33	73.596		2565.33	94.4815		2565.33	94.8738
	2567.25	73.5035		2567.25	94.4431		2567.25	94.9251
	2569.18	73.4153		2569.18	94.3733		2569.18	94.9303
	2571.11	73.2864		2571.11	94.3557		2571.11	94.849
	2573.04	73.2369		2573.04	94.3611		2573.04	94.8537
	2574.97	73.1554		2574.97	94.3349		2574.97	94.8531
	2576.9	73.0941		2576.9	94.3151		2576.9	94.7947
	2578.83	73.0688		2578.83	94.2874		2578.83	94.819
	2580.76	73.0757		2580.76	94.2574		2580.76	94.8427
	2582.68	72.9711		2582.68	94.2301		2582.68	94.8265
	2584.61	72.88		2584.61	94.2142		2584.61	94.8064
	2586.54	72.7607		2586.54	94.2321		2586.54	94.7963
	2588.47	72.651		2588.47	94.2187		2588.47	94.7707
	2590.4	72.4862		2590.4	94.2039		2590.4	94.7634
	2592.33	72.296		2592.33	94.2035		2592.33	94.7927
	2594.26	72.0874		2594.26	94.1018		2594.26	94.7997
	2596.19	71.9647		2596.19	94.0109		2596.19	94.8322
	2598.12	71.8034		2598.12	93.9769		2598.12	94.8119
	2600.04	71.6921		2600.04	93.9636		2600.04	94.7624
	2601.97	71.6179		2601.97	94.0076		2601.97	94.735
	2603.9	71.528		2603.9	93.9808		2603.9	94.7302
	2605.83	71.389		2605.83	93.8724		2605.83	94.7115
	2607.76	71.2971		2607.76	93.8503		2607.76	94.6585
	2609.69	71.093		2609.69	93.8452		2609.69	94.6755
	2611.62	70.9319		2611.62	93.7881		2611.62	94.6353
	2613.55	70.7851		2613.55	93.8154		2613.55	94.6047
	2615.47	70.612		2615.47	93.8262		2615.47	94.6257
	2617.4	70.3824		2617.4	93.7755		2617.4	94.6518
	2619.33	70.1757		2619.33	93.702		2619.33	94.6308
	2621.26	69.9186		2621.26	93.636		2621.26	94.6031
	2623.19	69.6772		2623.19	93.5936		2623.19	94.6061
	2625.12	69.5173		2625.12	93.5878		2625.12	94.5617
	2627.05	69.4099		2627.05	93.5554		2627.05	94.5587
	2628.98	69.2425		2628.98	93.5162		2628.98	94.5562
	2630.91	69.0768		2630.91	93.5074		2630.91	94.5301
	2632.83	68.8966		2632.83	93.4784		2632.83	94.5062
	2634.76	68.7612		2634.76	93.4583		2634.76	94.4655
	2636.69	68.5828		2636.69	93.4386		2636.69	94.422
	2638.62	68.4217		2638.62	93.4219		2638.62	94.3374
	2640.55	68.2136		2640.55	93.3936		2640.55	94.3183
	2642.48	68.0046		2642.48	93.3018		2642.48	94.3756
	2644.41	67.726		2644.41	93.2375		2644.41	94.4176
	2646.34	67.5071		2646.34	93.2445		2646.34	94.4116
	2648.26	67.2606		2648.26	93.1944		2648.26	94.3892
	2650.19	67.0649		2650.19	93.1043		2650.19	94.3155
	2652.12	66.81		2652.12	93.073		2652.12	94.2526
	2654.05	66.5949		2654.05	93.0259		2654.05	94.2578
	2655.98	66.3988		2655.98	92.9888		2655.98	94.2467
	2657.91	66.2079		2657.91	92.9515		2657.91	94.2125
	2659.84	65.9632		2659.84	92.8954		2659.84	94.1731
	2661.77	65.7689		2661.77	92.8689		2661.77	94.1593
	2663.69	65.5613		2663.69	92.829		2663.69	94.1245
	2665.62	65.3424		2665.62	92.7971		2665.62	94.0683
	2667.55	65.07		2667.55	92.7829		2667.55	94.0687
	2669.48	64.837		2669.48	92.7808		2669.48	94.0855
	2671.41	64.585		2671.41	92.743		2671.41	94.1034
	2673.34	64.3226		2673.34	92.7061		2673.34	94.0788
	2675.27	64.0302		2675.27	92.6523		2675.27	94.0567
	2677.2	63.7967		2677.2	92.5812		2677.2	94.0243
	2679.13	63.5536		2679.13	92.5134		2679.13	93.9745
	2681.05	63.4038		2681.05	92.4374		2681.05	93.9139
	2682.98	63.2383		2682.98	92.3947		2682.98	93.8891
	2684.91	63.0845		2684.91	92.3476		2684.91	93.8463
	2686.84	62.8919		2686.84	92.2996		2686.84	93.7843
	2688.77	62.7064		2688.77	92.2449		2688.77	93.7084
	2690.7	62.5001		2690.7	92.2279		2690.7	93.6073
	2692.63	62.305		2692.63	92.1847		2692.63	93.613
	2694.56	62.099		2694.56	92.1569		2694.56	93.6516
	2696.48	61.9037		2696.48	92.18		2696.48	93.6619
	2698.41	61.6901		2698.41	92.163		2698.41	93.6805
	2700.34	61.4701		2700.34	92.1286		2700.34	93.6755
	2702.27	61.2268		2702.27	92.1206		2702.27	93.669
	2704.2	61.0376		2704.2	92.074		2704.2	93.6289
	2706.13	60.84		2706.13	91.9672		2706.13	93.5801
	2708.06	60.6549		2708.06	91.8952		2708.06	93.5209
	2709.99	60.4813		2709.99	91.8275		2709.99	93.4665
	2711.92	60.3301		2711.92	91.8275		2711.92	93.4151
	2713.84	60.1431		2713.84	91.7898		2713.84	93.3356
	2715.77	59.993		2715.77	91.7057		2715.77	93.2566
	2717.7	59.8214		2717.7	91.6592		2717.7	93.1715
	2719.63	59.6472		2719.63	91.6113		2719.63	93.1613
	2721.56	59.4187		2721.56	91.5874		2721.56	93.1719
	2723.49	59.2431		2723.49	91.6334		2723.49	93.0727
	2725.42	59.0097		2725.42	91.6397		2725.42	92.986
	2727.35	58.8344		2727.35	91.6098		2727.35	92.9926
	2729.27	58.5899		2729.27	91.5994		2729.27	93.0326
	2731.2	58.3868		2731.2	91.5199		2731.2	93.0944
	2733.13	58.2985		2733.13	91.4763		2733.13	93.0985
	2735.06	58.2108		2735.06	91.4638		2735.06	93.0187
	2736.99	58.0639		2736.99	91.4569		2736.99	92.9249
	2738.92	57.9146		2738.92	91.4336		2738.92	92.8229
	2740.85	57.7928		2740.85	91.3382		2740.85	92.7408
	2742.78	57.6879		2742.78	91.273		2742.78	92.7257
	2744.71	57.544		2744.71	91.2277		2744.71	92.7019
	2746.63	57.3639		2746.63	91.181		2746.63	92.6536
	2748.56	57.1548		2748.56	91.1866		2748.56	92.5983
	2750.49	57.0018		2750.49	91.1816		2750.49	92.5155
	2752.42	56.8321		2752.42	91.173		2752.42	92.4836
	2754.35	56.6343		2754.35	91.1391		2754.35	92.4766
	2756.28	56.4381		2756.28	91.0908		2756.28	92.5011
	2758.21	56.2366		2758.21	91.0474		2758.21	92.5032
	2760.14	55.9813		2760.14	91.0405		2760.14	92.4848
	2762.06	55.7944		2762.06	90.9843		2762.06	92.4369
	2763.99	55.5759		2763.99	90.9131		2763.99	92.3785
	2765.92	55.3391		2765.92	90.8613		2765.92	92.2668
	2767.85	55.0813		2767.85	90.803		2767.85	92.1961
	2769.78	54.8264		2769.78	90.7262		2769.78	92.1176
	2771.71	54.549		2771.71	90.5979		2771.71	92.0387
	2773.64	54.3699		2773.64	90.5095		2773.64	91.9604
	2775.57	54.1376		2775.57	90.4855		2775.57	91.8735
	2777.5	53.8317		2777.5	90.4528		2777.5	91.7732
	2779.42	53.4674		2779.42	90.3565		2779.42	91.7284
	2781.35	53.1418		2781.35	90.273		2781.35	91.7465
	2783.28	52.8029		2783.28	90.2524		2783.28	91.7197
	2785.21	52.4391		2785.21	90.243		2785.21	91.6502
	2787.14	52.1109		2787.14	90.171		2787.14	91.527
	2789.07	51.7887		2789.07	90.0512		2789.07	91.4157
	2791	51.4089		2791	89.9398		2791	91.3816
	2792.93	51.0773		2792.93	89.8484		2792.93	91.2896
	2794.85	50.7264		2794.85	89.7548		2794.85	91.2234
	2796.78	50.3658		2796.78	89.6271		2796.78	91.1713
	2798.71	49.9897		2798.71	89.4909		2798.71	91.0458
	2800.64	49.5887		2800.64	89.3959		2800.64	90.8821
	2802.57	49.1602		2802.57	89.3369		2802.57	90.7714
	2804.5	48.7726		2804.5	89.1886		2804.5	90.6774
	2806.43	48.354		2806.43	89.1086		2806.43	90.5762
	2808.36	47.932		2808.36	89.0624		2808.36	90.4945
	2810.28	47.4235		2810.28	88.9715		2810.28	90.4184
	2812.21	46.8922		2812.21	88.8462		2812.21	90.3344
	2814.14	46.4038		2814.14	88.7336		2814.14	90.251
	2816.07	45.891		2816.07	88.5996		2816.07	90.1454
	2818	45.3667		2818	88.4886		2818	90.0751
	2819.93	44.8374		2819.93	88.3203		2819.93	89.9453
	2821.86	44.2855		2821.86	88.1201		2821.86	89.8017
	2823.79	43.688		2823.79	87.9388		2823.79	89.665
	2825.72	43.0189		2825.72	87.7461		2825.72	89.5015
	2827.64	42.3794		2827.64	87.544		2827.64	89.3705
	2829.57	41.7114		2829.57	87.3114		2829.57	89.2598
	2831.5	40.8794		2831.5	87.0065		2831.5	89.1488
	2833.43	39.9054		2833.43	86.7578		2833.43	89.0306
	2835.36	38.8996		2835.36	86.4675		2835.36	88.8474
	2837.29	37.6064		2837.29	86.0193		2837.29	88.6565
	2839.22	35.8831		2839.22	85.4023		2839.22	88.4628
	2841.15	33.7924		2841.15	84.6495		2841.15	88.2853
	2843.07	31.3858		2843.07	83.5933		2843.07	88.1028
	2845	28.6325		2845	82.1914		2845	87.8088
	2846.93	25.7491		2846.93	80.5004		2846.93	87.4262
	2848.86	23.0179		2848.86	78.7176		2848.86	87.0162
	2850.79	20.7416		2850.79	77.1949		2850.79	86.6551
	2852.72	19.2664		2852.72	76.2845		2852.72	86.4128
	2854.65	18.7459		2854.65	76.0435		2854.65	86.242
	2856.58	19.1141		2856.58	76.5778		2856.58	86.1093
	2858.51	20.1852		2858.51	77.565		2858.51	86.0063
	2860.43	21.6481		2860.43	78.6328		2860.43	85.8985
	2862.36	23.0404		2862.36	79.6251		2862.36	85.7397
	2864.29	24.194		2864.29	80.4261		2864.29	85.5205
	2866.22	24.9682		2866.22	80.9502		2866.22	85.3177
	2868.15	25.259		2868.15	81.1925		2868.15	85.0866
	2870.08	25.197		2870.08	81.2357		2870.08	84.8589
	2872.01	25.0535		2872.01	81.2632		2872.01	84.6564
	2873.94	25.1091		2873.94	81.2635		2873.94	84.4174
	2875.86	25.3002		2875.86	81.3154		2875.86	84.1434
	2877.79	25.4037		2877.79	81.3541		2877.79	83.8836
	2879.72	25.3978		2879.72	81.3475		2879.72	83.6764
	2881.65	25.2602		2881.65	81.227		2881.65	83.5466
	2883.58	24.9525		2883.58	81.0754		2883.58	83.3855
	2885.51	24.551		2885.51	80.8408		2885.51	83.2028
	2887.44	24.1137		2887.44	80.5788		2887.44	83.0607
	2889.37	23.648		2889.37	80.3007		2889.37	82.9198
	2891.3	23.122		2891.3	80.023		2891.3	82.8187
	2893.22	22.5715		2893.22	79.6916		2893.22	82.7314
	2895.15	22.0636		2895.15	79.3835		2895.15	82.6865
	2897.08	21.5597		2897.08	79.0565		2897.08	82.6509
	2899.01	21.0246		2899.01	78.6691		2899.01	82.5657
	2900.94	20.5265		2900.94	78.3024		2900.94	82.4235
	2902.87	20.0569		2902.87	77.898		2902.87	82.3455
	2904.8	19.4808		2904.8	77.4049		2904.8	82.2381
	2906.73	18.7463		2906.73	76.8349		2906.73	82.2185
	2908.65	17.9118		2908.65	76.154		2908.65	82.2194
	2910.58	16.9824		2910.58	75.352		2910.58	82.1752
	2912.51	15.8819		2912.51	74.2489		2912.51	82.0271
	2914.44	14.597		2914.44	72.9069		2914.44	81.8409
	2916.37	13.1934		2916.37	71.4433		2916.37	81.6955
	2918.3	11.8395		2918.3	69.9313		2918.3	81.6042
	2920.23	10.7501		2920.23	68.5924		2920.23	81.6046
	2922.16	9.97446		2922.16	67.651		2922.16	81.6799
	2924.09	9.56437		2924.09	67.2258		2924.09	81.6885
	2926.01	9.5796		2926.01	67.4534		2926.01	81.7078
	2927.94	9.88328		2927.94	68.0456		2927.94	81.7434
	2929.87	10.5045		2929.87	68.9145		2929.87	81.8183
	2931.8	11.3755		2931.8	70.0331		2931.8	81.9624
	2933.73	12.3843		2933.73	71.2622		2933.73	82.15
	2935.66	13.5549		2935.66	72.587		2935.66	82.3181
	2937.59	14.9136		2937.59	73.9348		2937.59	82.4705
	2939.52	16.3486		2939.52	75.1729		2939.52	82.6468
	2941.44	17.7735		2941.44	76.3199		2941.44	82.8755
	2943.37	19.0906		2943.37	77.3205		2943.37	83.1002
	2945.3	20.1543		2945.3	78.035		2945.3	83.3419
	2947.23	20.9344		2947.23	78.5828		2947.23	83.5897
	2949.16	21.3602		2949.16	78.9905		2949.16	83.8011
	2951.09	21.5049		2951.09	79.1358		2951.09	83.944
	2953.02	21.5272		2953.02	79.1101		2953.02	84.02
	2954.95	21.5491		2954.95	79.0299		2954.95	84.097
	2956.87	21.774		2956.87	79.0846		2956.87	84.1942
	2958.8	22.2159		2958.8	79.3046		2958.8	84.2702
	2960.73	22.9389		2960.73	79.6397		2960.73	84.3252
	2962.66	23.8592		2962.66	80.1086		2962.66	84.3134
	2964.59	24.8673		2964.59	80.7099		2964.59	84.4095
	2966.52	26.0154		2966.52	81.2404		2966.52	84.4869
	2968.45	27.1937		2968.45	81.8363		2968.45	84.5765
	2970.38	28.3536		2970.38	82.4116		2970.38	84.674
	2972.31	29.3606		2972.31	82.7985		2972.31	84.6986
	2974.23	30.1803		2974.23	83.0355		2974.23	84.6613
	2976.16	30.9255		2976.16	83.378		2976.16	84.7044
	2978.09	31.4808		2978.09	83.6588		2978.09	84.6802
	2980.02	31.9288		2980.02	83.8027		2980.02	84.6676
	2981.95	32.306		2981.95	83.9339		2981.95	84.6868
	2983.88	32.5566		2983.88	84.0873		2983.88	84.6659
	2985.81	32.7338		2985.81	84.127		2985.81	84.6261
	2987.74	32.848		2987.74	84.0353		2987.74	84.5571
	2989.66	32.9506		2989.66	84.0698		2989.66	84.4768
	2991.59	33.0107		2991.59	84.1515		2991.59	84.5106
	2993.52	33.0525		2993.52	84.0442		2993.52	84.5158
	2995.45	33.0555		2995.45	84.0482		2995.45	84.4776
	2997.38	33.0154		2997.38	84.2463		2997.38	84.4552
	2999.31	32.9518		2999.31	84.334		2999.31	84.4806
	3001.24	32.8862		3001.24	84.3291		3001.24	84.4912
	3003.17	32.7284		3003.17	84.1952		3003.17	84.4714
	3005.1	32.6255		3005.1	84.0533		3005.1	84.4339
	3007.02	32.4935		3007.02	84.1638		3007.02	84.4771
	3008.95	32.2709		3008.95	84.0374		3008.95	84.435
	3010.88	32.0962		3010.88	83.64		3010.88	84.2264
	3012.81	31.9306		3012.81	83.4091		3012.81	83.967
	3014.74	31.7508		3014.74	83.5186		3014.74	83.8878
	3016.67	31.6438		3016.67	83.6478		3016.67	83.8559
	3018.6	31.5612		3018.6	83.7834		3018.6	83.882
	3020.53	31.3971		3020.53	83.8291		3020.53	83.8507
	3022.45	31.1582		3022.45	83.7324		3022.45	83.7072
	3024.38	30.9068		3024.38	83.613		3024.38	83.552
	3026.31	30.763		3026.31	83.5338		3026.31	83.4467
	3028.24	30.5644		3028.24	83.5488		3028.24	83.3864
	3030.17	30.2168		3030.17	83.2733		3030.17	83.2017
	3032.1	29.9982		3032.1	82.873		3032.1	82.8661
	3034.03	29.8679		3034.03	82.9657		3034.03	82.7372
	3035.96	29.6624		3035.96	83.0086		3035.96	82.6817
	3037.89	29.4462		3037.89	83.1208		3037.89	82.6533
	3039.81	29.2523		3039.81	83.13		3039.81	82.4837
	3041.74	29.0463		3041.74	83.0496		3041.74	82.3165
	3043.67	28.8256		3043.67	82.9777		3043.67	82.0899
	3045.6	28.5579		3045.6	82.9155		3045.6	81.8837
	3047.53	28.2311		3047.53	82.705		3047.53	81.6254
	3049.46	28.0245		3049.46	82.5697		3049.46	81.2726
	3051.39	27.8205		3051.39	82.6372		3051.39	81.0889
	3053.32	27.5269		3053.32	82.6032		3053.32	81.0138
	3055.24	27.1576		3055.24	82.3215		3055.24	80.7141
	3057.17	26.846		3057.17	82.0496		3057.17	80.2974
	3059.1	26.5314		3059.1	82.0984		3059.1	80.0966
	3061.03	26.1603		3061.03	82.1033		3061.03	79.8811
	3062.96	25.7502		3062.96	81.9076		3062.96	79.5577
	3064.89	25.3914		3064.89	81.5266		3064.89	79.163
	3066.82	25.1368		3066.82	81.4086		3066.82	78.8079
	3068.75	24.9381		3068.75	81.5224		3068.75	78.5836
	3070.68	24.7027		3070.68	81.5883		3070.68	78.3518
	3072.6	24.4547		3072.6	81.5212		3072.6	78.0159
	3074.53	24.1133		3074.53	81.4005		3074.53	77.6613
	3076.46	23.7627		3076.46	81.248		3076.46	77.3633
	3078.39	23.4652		3078.39	80.954		3078.39	76.9506
	3080.32	23.1741		3080.32	80.624		3080.32	76.6123
	3082.25	22.9412		3082.25	80.5931		3082.25	76.3551
	3084.18	22.7479		3084.18	80.731		3084.18	76.1779
	3086.11	22.5488		3086.11	80.7634		3086.11	75.974
	3088.03	22.3791		3088.03	80.6689		3088.03	75.745
	3089.96	22.188		3089.96	80.6685		3089.96	75.5645
	3091.89	22.0429		3091.89	80.648		3091.89	75.3303
	3093.82	21.8242		3093.82	80.4308		3093.82	75.082
	3095.75	21.639		3095.75	80.0668		3095.75	74.759
	3097.68	21.4717		3097.68	79.9928		3097.68	74.4872
	3099.61	21.3199		3099.61	79.961		3099.61	74.3618
	3101.54	21.2419		3101.54	79.7593		3101.54	74.1775
	3103.46	21.1208		3103.46	79.9054		3103.46	74.1597
	3105.39	20.9619		3105.39	80.1126		3105.39	74.1409
	3107.32	20.8369		3107.32	80.0467		3107.32	74.0091
	3109.25	20.7404		3109.25	79.9553		3109.25	73.7948
	3111.18	20.6397		3111.18	79.8713		3111.18	73.6617
	3113.11	20.4941		3113.11	79.7595		3113.11	73.5502
	3115.04	20.343		3115.04	79.5433		3115.04	73.3827
	3116.97	20.2212		3116.97	79.2976		3116.97	73.0894
	3118.9	20.0659		3118.9	79.2524		3118.9	72.9632
	3120.82	19.8813		3120.82	79.2868		3120.82	72.9149
	3122.75	19.697		3122.75	79.0974		3122.75	72.7278
	3124.68	19.559		3124.68	79.0886		3124.68	72.5647
	3126.61	19.3876		3126.61	79.1088		3126.61	72.4508
	3128.54	19.253		3128.54	79.0626		3128.54	72.2776
	3130.47	19.0677		3130.47	79.1267		3130.47	72.2187
	3132.4	18.819		3132.4	78.8886		3132.4	71.964
	3134.33	18.6866		3134.33	78.7262		3134.33	71.6471
	3136.25	18.539		3136.25	78.9192		3136.25	71.4951
	3138.18	18.2945		3138.18	78.9336		3138.18	71.3324
	3140.11	18.0497		3140.11	78.7444		3140.11	71.0498
	3142.04	17.8534		3142.04	78.5799		3142.04	70.8099
	3143.97	17.6586		3143.97	78.497		3143.97	70.531
	3145.9	17.37		3145.9	78.4488		3145.9	70.352
	3147.83	17.1289		3147.83	78.3231		3147.83	70.064
	3149.76	16.9048		3149.76	78.1996		3149.76	69.719
	3151.69	16.6458		3151.69	78.0089		3151.69	69.3929
	3153.61	16.4414		3153.61	77.8535		3153.61	69.1082
	3155.54	16.2161		3155.54	77.734		3155.54	68.8523
	3157.47	15.9927		3157.47	77.6327		3157.47	68.5802
	3159.4	15.7738		3159.4	77.4681		3159.4	68.2297
	3161.33	15.5381		3161.33	77.3348		3161.33	67.9081
	3163.26	15.2728		3163.26	77.1726		3163.26	67.5603
	3165.19	15.0277		3165.19	76.9781		3165.19	67.2563
	3167.12	14.7628		3167.12	76.8076		3167.12	66.9366
	3169.04	14.511		3169.04	76.6685		3169.04	66.6022
	3170.97	14.3272		3170.97	76.5531		3170.97	66.1916
	3172.9	14.1341		3172.9	76.4528		3172.9	65.8741
	3174.83	13.8771		3174.83	76.2626		3174.83	65.52
	3176.76	13.6232		3176.76	75.9572		3176.76	65.1979
	3178.69	13.3953		3178.69	75.6024		3178.69	64.6706
	3180.62	13.1627		3180.62	75.6573		3180.62	64.3451
	3182.55	12.9146		3182.55	75.6288		3182.55	64.0761
	3184.48	12.6328		3184.48	75.3283		3184.48	63.6962
	3186.4	12.4268		3186.4	75.0819		3186.4	63.2533
	3188.33	12.2663		3188.33	75.0717		3188.33	62.9038
	3190.26	12.0689		3190.26	74.9366		3190.26	62.4952
	3192.19	11.8818		3192.19	74.7811		3192.19	62.1406
	3194.12	11.6211		3194.12	74.5873		3194.12	61.7959
	3196.05	11.3242		3196.05	74.2806		3196.05	61.3854
	3197.98	11.1389		3197.98	73.8774		3197.98	60.8912
	3199.91	11.051		3199.91	73.8438		3199.91	60.547
	3201.83	10.8406		3201.83	73.8506		3201.83	60.2582
	3203.76	10.6112		3203.76	73.7009		3203.76	59.9222
	3205.69	10.3713		3205.69	73.5395		3205.69	59.5749
	3207.62	10.228		3207.62	73.4501		3207.62	59.2718
	3209.55	10.0706		3209.55	73.0892		3209.55	58.7995
	3211.48	9.92656		3211.48	72.8882		3211.48	58.4193
	3213.41	9.69281		3213.41	72.6698		3213.41	58.0865
	3215.34	9.52735		3215.34	72.469		3215.34	57.7495
	3217.27	9.36898		3217.27	72.4835		3217.27	57.4196
	3219.19	9.14768		3219.19	72.2089		3219.19	57.0145
	3221.12	9.00758		3221.12	71.9575		3221.12	56.6393
	3223.05	8.92813		3223.05	72.0109		3223.05	56.3997
	3224.98	8.77585		3224.98	71.9061		3224.98	56.0836
	3226.91	8.63563		3226.91	71.5918		3226.91	55.7645
	3228.84	8.49289		3228.84	71.3188		3228.84	55.4248
	3230.77	8.31456		3230.77	71.1901		3230.77	55.1121
	3232.7	8.1246		3232.7	71.0384		3232.7	54.737
	3234.62	7.97978		3234.62	70.9957		3234.62	54.4087
	3236.55	7.88017		3236.55	70.8654		3236.55	53.9905
	3238.48	7.80087		3238.48	70.6903		3238.48	53.6653
	3240.41	7.67155		3240.41	70.4506		3240.41	53.3649
	3242.34	7.54854		3242.34	70.3308		3242.34	53.0766
	3244.27	7.34564		3244.27	70.031		3244.27	52.6927
	3246.2	7.23022		3246.2	69.7835		3246.2	52.296
	3248.13	7.15578		3248.13	69.8715		3248.13	52.0264
	3250.05	7.00508		3250.05	69.8222		3250.05	51.7691
	3251.98	6.79842		3251.98	69.5924		3251.98	51.5168
	3253.91	6.7223		3253.91	69.2159		3253.91	51.2141
	3255.84	6.62448		3255.84	68.9931		3255.84	50.918
	3257.77	6.54062		3257.77	68.8955		3257.77	50.6986
	3259.7	6.4705		3259.7	68.7965		3259.7	50.3851
	3261.63	6.4756		3261.63	68.7058		3261.63	50.1387
	3263.56	6.35917		3263.56	68.5829		3263.56	49.9069
	3265.49	6.1787		3265.49	68.4144		3265.49	49.6296
	3267.41	6.12899		3267.41	68.32		3267.41	49.3595
	3269.34	6.12647		3269.34	68.2921		3269.34	49.1836
	3271.27	6.0052		3271.27	68.1476		3271.27	48.9602
	3273.2	5.89124		3273.2	67.8222		3273.2	48.6546
	3275.13	5.75632		3275.13	67.5362		3275.13	48.3442
	3277.06	5.70757		3277.06	67.5247		3277.06	48.3009
	3278.99	5.6952		3278.99	67.5802		3278.99	48.1851
	3280.92	5.68492		3280.92	67.5367		3280.92	48.015
	3282.84	5.58242		3282.84	67.3273		3282.84	47.7746
	3284.77	5.55011		3284.77	67.2287		3284.77	47.6465
	3286.7	5.50962		3286.7	67.3312		3286.7	47.4544
	3288.63	5.50591		3288.63	67.2228		3288.63	47.2708
	3290.56	5.47898		3290.56	67.0107		3290.56	47.1005
	3292.49	5.41209		3292.49	66.8238		3292.49	46.965
	3294.42	5.30606		3294.42	66.8427		3294.42	46.8121
	3296.35	5.28234		3296.35	66.8656		3296.35	46.6848
	3298.28	5.23267		3298.28	66.7545		3298.28	46.4058
	3300.2	5.18377		3300.2	66.7654		3300.2	46.2596
	3302.13	5.12463		3302.13	66.7396		3302.13	46.1029
	3304.06	5.17272		3304.06	66.6968		3304.06	46.0015
	3305.99	5.09244		3305.99	66.5625		3305.99	45.9053
	3307.92	4.93385		3307.92	66.2193		3307.92	45.7327
	3309.85	4.83357		3309.85	65.8514		3309.85	45.4102
	3311.78	4.83595		3311.78	65.9347		3311.78	45.2578
	3313.71	4.8313		3313.71	66.0278		3313.71	45.1048
	3315.63	4.82634		3315.63	66.0405		3315.63	45.0395
	3317.56	4.76017		3317.56	65.9717		3317.56	44.8582
	3319.49	4.71124		3319.49	65.9442		3319.49	44.7485
	3321.42	4.69725		3321.42	65.9367		3321.42	44.5696
	3323.35	4.67644		3323.35	65.8163		3323.35	44.3689
	3325.28	4.56015		3325.28	65.5749		3325.28	44.0656
	3327.21	4.53615		3327.21	65.4209		3327.21	43.8696
	3329.14	4.53771		3329.14	65.4517		3329.14	43.7389
	3331.07	4.54441		3331.07	65.4974		3331.07	43.6716
	3332.99	4.48564		3332.99	65.2871		3332.99	43.4658
	3334.92	4.39872		3334.92	64.9819		3334.92	43.2015
	3336.85	4.31082		3336.85	64.7591		3336.85	42.8836
	3338.78	4.27082		3338.78	64.9355		3338.78	42.7847
	3340.71	4.2339		3340.71	65.092		3340.71	42.6636
	3342.64	4.25573		3342.64	65.0893		3342.64	42.5075
	3344.57	4.21661		3344.57	65.0548		3344.57	42.2655
	3346.5	4.19327		3346.5	64.9646		3346.5	42.0906
	3348.42	4.19185		3348.42	64.8285		3348.42	41.9306
	3350.35	4.16147		3350.35	64.7864		3350.35	41.755
	3352.28	4.13726		3352.28	64.7782		3352.28	41.4694
	3354.21	4.20098		3354.21	64.6001		3354.21	41.3568
	3356.14	4.11684		3356.14	64.2691		3356.14	41.1544
	3358.07	4.04766		3358.07	64.2759		3358.07	40.9968
	3360	3.98621		3360	64.2157		3360	40.754
	3361.93	3.95857		3361.93	64.0284		3361.93	40.59
	3363.86	3.88002		3363.86	64.0462		3363.86	40.3891
	3365.78	3.85787		3365.78	63.9309		3365.78	40.2159
	3367.71	3.83457		3367.71	63.8253		3367.71	40.0121
	3369.64	3.86152		3369.64	63.9958		3369.64	39.9796
	3371.57	3.84661		3371.57	64.1817		3371.57	39.8977
	3373.5	3.85084		3373.5	64.2143		3373.5	39.7797
	3375.43	3.88446		3375.43	64.1559		3375.43	39.5402
	3377.36	3.86866		3377.36	64.0938		3377.36	39.403
	3379.29	3.76642		3379.29	64.0663		3379.29	39.2905
	3381.21	3.71944		3381.21	64.068		3381.21	39.2338
	3383.14	3.71017		3383.14	63.9037		3383.14	39.0418
	3385.07	3.73391		3385.07	63.692		3385.07	38.8702
	3387	3.73091		3387	63.8811		3387	38.8092
	3388.93	3.77531		3388.93	64.106		3388.93	38.8696
	3390.86	3.80327		3390.86	63.9044		3390.86	38.7575
	3392.79	3.89589		3392.79	63.3684		3392.79	38.5054
	3394.72	3.79734		3394.72	63.6391		3394.72	38.4058
	3396.64	3.70556		3396.64	63.7619		3396.64	38.3729
	3398.57	3.7537		3398.57	63.6617		3398.57	38.1884
	3400.5	3.8353		3400.5	63.9518		3400.5	38.2436
	3402.43	3.82115		3402.43	63.9968		3402.43	38.2193
	3404.36	3.78183		3404.36	64.1003		3404.36	38.1809
	3406.29	3.74633		3406.29	64.2626		3406.29	38.1396
	3408.22	3.7934		3408.22	64.3376		3408.22	38.11
	3410.15	3.78241		3410.15	64.394		3410.15	38.0233
	3412.08	3.7939		3412.08	64.4625		3412.08	38.0581
	3414	3.77031		3414	64.4817		3414	38.007
	3415.93	3.85043		3415.93	64.6103		3415.93	38.0264
	3417.86	3.82884		3417.86	64.4163		3417.86	38.0498
	3419.79	3.79229		3419.79	63.7107		3419.79	37.9259
	3421.72	3.7824		3421.72	63.3998		3421.72	37.6632
	3423.65	3.92406		3423.65	64.0955		3423.65	37.8876
	3425.58	3.97191		3425.58	64.6889		3425.58	38.0361
	3427.51	3.9575		3427.51	64.8839		3427.51	38.1523
	3429.43	3.91882		3429.43	64.9537		3429.43	38.1829
	3431.36	4.06484		3431.36	65.0005		3431.36	38.2577
	3433.29	4.20719		3433.29	65.1124		3433.29	38.3223
	3435.22	4.26726		3435.22	65.2994		3435.22	38.3736
	3437.15	4.25074		3437.15	65.3467		3437.15	38.3536
	3439.08	4.30156		3439.08	65.4097		3439.08	38.4671
	3441.01	4.33514		3441.01	65.2025		3441.01	38.5671
	3442.94	4.29622		3442.94	64.8755		3442.94	38.5604
	3444.87	4.21259		3444.87	65.036		3444.87	38.632
	3446.79	4.30567		3446.79	64.5884		3446.79	38.5129
	3448.72	4.52205		3448.72	64.8955		3448.72	38.5179
	3450.65	4.63438		3450.65	66.1389		3450.65	39.0443
	3452.58	4.72091		3452.58	66.501		3452.58	39.27
	3454.51	4.80703		3454.51	66.6719		3454.51	39.4455
	3456.44	4.88082		3456.44	66.6723		3456.44	39.5308
	3458.37	4.95483		3458.37	66.6144		3458.37	39.6689
	3460.3	5.00252		3460.3	66.4439		3460.3	39.6609
	3462.22	5.10801		3462.22	66.3597		3462.22	39.712
	3464.15	5.19916		3464.15	66.8689		3464.15	39.8607
	3466.08	5.23181		3466.08	67.3471		3466.08	40.132
	3468.01	5.32372		3468.01	67.5174		3468.01	40.3552
	3469.94	5.48994		3469.94	67.889		3469.94	40.7482
	3471.87	5.63531		3471.87	68.0137		3471.87	40.9216
	3473.8	5.69149		3473.8	68.098		3473.8	41.118
	3475.73	5.80701		3475.73	68.1205		3475.73	41.2712
	3477.66	5.98569		3477.66	68.7646		3477.66	41.6536
	3479.58	5.98279		3479.58	68.4684		3479.58	41.7681
	3481.51	5.97738		3481.51	67.5164		3481.51	41.6483
	3483.44	6.23024		3483.44	67.9537		3483.44	41.8228
	3485.37	6.39584		3485.37	68.9067		3485.37	42.4022
	3487.3	6.39841		3487.3	68.7989		3487.3	42.6032
	3489.23	6.62494		3489.23	68.9841		3489.23	42.8246
	3491.16	6.86037		3491.16	69.7661		3491.16	43.1901
	3493.09	6.96492		3493.09	70.276		3493.09	43.5867
	3495.01	7.00676		3495.01	70.0896		3495.01	43.6827
	3496.94	7.30237		3496.94	69.9388		3496.94	43.7904
	3498.87	7.49579		3498.87	70.4352		3498.87	44.1966
	3500.8	7.46695		3500.8	69.8062		3500.8	44.404
	3502.73	7.61862		3502.73	68.098		3502.73	43.9576
	3504.66	8.07512		3504.66	68.7699		3504.66	44.2881
	3506.59	8.28998		3506.59	70.8675		3506.59	45.3156
	3508.52	8.30042		3508.52	70.8879		3508.52	45.6752
	3510.45	8.50296		3510.45	70.1231		3510.45	45.459
	3512.37	8.81678		3512.37	71.4803		3512.37	46.0522
	3514.3	9.05072		3514.3	72.598		3514.3	46.659
	3516.23	9.21648		3516.23	72.9291		3516.23	47.172
	3518.16	9.45295		3518.16	72.7407		3518.16	47.4101
	3520.09	9.69149		3520.09	72.793		3520.09	47.7049
	3522.02	9.65111		3522.02	71.9474		3522.02	47.7731
	3523.95	9.96567		3523.95	69.9891		3523.95	47.4032
	3525.88	10.2705		3525.88	70.2713		3525.88	47.6975
	3527.8	10.4045		3527.8	70.588		3527.8	48.132
	3529.73	10.9221		3529.73	71.6161		3529.73	48.5745
	3531.66	11.4019		3531.66	73.4439		3531.66	49.3882
	3533.59	11.6483		3533.59	74.8033		3533.59	50.1569
	3535.52	11.7853		3535.52	74.4053		3535.52	50.3693
	3537.45	12.2945		3537.45	73.8527		3537.45	50.3195
	3539.38	12.753		3539.38	75.2929		3539.38	51.1439
	3541.31	12.9433		3541.31	75.7771		3541.31	51.7552
	3543.23	12.8085		3543.23	74.5029		3543.23	51.8992
	3545.16	12.8515		3545.16	71.8467		3545.16	51.2952
	3547.09	13.6798		3547.09	71.9058		3547.09	51.3343
	3549.02	14.3511		3549.02	74.5165		3549.02	52.3947
	3550.95	14.3705		3550.95	75.7433		3550.95	53.3042
	3552.88	14.9358		3552.88	74.5947		3552.88	53.0949
	3554.81	15.6378		3554.81	75.8448		3554.81	53.8011
	3556.74	15.9599		3556.74	77.4596		3556.74	54.7695
	3558.67	16.2786		3558.67	77.4568		3558.67	55.2255
	3560.59	16.6315		3560.59	76.3885		3560.59	55.2341
	3562.52	16.9206		3562.52	75.9628		3562.52	55.5388
	3564.45	16.5934		3564.45	74.8622		3564.45	55.847
	3566.38	16.3835		3566.38	71.1373		3566.38	54.9783
	3568.31	18.7281		3568.31	70.5595		3568.31	54.3046
	3570.24	19.8303		3570.24	75.7166		3570.24	56.545
	3572.17	20.0699		3572.17	78.4616		3572.17	57.994
	3574.1	20.3969		3574.1	79.0177		3574.1	58.5668
	3576.02	21.0047		3576.02	78.8441		3576.02	58.8097
	3577.95	21.5845		3577.95	79.2008		3577.95	59.388
	3579.88	22.2432		3579.88	79.1003		3579.88	59.7752
	3581.81	22.8587		3581.81	79.5301		3581.81	60.2979
	3583.74	23.1161		3583.74	79.6018		3583.74	60.8765
	3585.67	22.6211		3585.67	77.9733		3585.67	61.1654
	3587.6	23.5269		3587.6	73.1021		3587.6	59.5945
	3589.53	26.4857		3589.53	75.7592		3589.53	60.2594
	3591.46	26.4258		3591.46	80.016		3591.46	62.5177
	3593.38	26.1983		3593.38	79.92		3593.38	63.2578
	3595.31	27.3687		3595.31	78.1237		3595.31	62.9581
	3597.24	28.4562		3597.24	78.8188		3597.24	63.5392
	3599.17	28.9055		3599.17	79.1918		3599.17	64.2844
	3601.1	30.2565		3601.1	79.3351		3601.1	64.6901
	3603.03	31.822		3603.03	81.0008		3603.03	65.5896
	3604.96	31.9524		3604.96	82.6007		3604.96	66.9252
	3606.89	31.6261		3606.89	81.2035		3606.89	67.1382
	3608.81	33.3295		3608.81	78.3239		3608.81	66.1934
	3610.74	34.6356		3610.74	79.2973		3610.74	66.987
	3612.67	34.474		3612.67	79.1177		3612.67	67.6949
	3614.6	36.5897		3614.6	78.0239		3614.6	67.481
	3616.53	37.0468		3616.53	80.0187		3616.53	69.0655
	3618.46	37.2515		3618.46	78.9776		3618.46	69.4558
	3620.39	41.126		3620.39	78.3478		3620.39	69.12
	3622.32	43.1642		3622.32	82.3128		3622.32	70.9464
	3624.25	43.1192		3624.25	84.7053		3624.25	72.6223
	3626.17	42.1841		3626.17	83.9157		3626.17	73.2998
	3628.1	40.8291		3628.1	80.574		3628.1	72.8234
	3630.03	48.1885		3630.03	76.9678		3630.03	70.3517
	3631.96	49.3837		3631.96	82.2027		3631.96	73.4396
	3633.89	50.0435		3633.89	84.4182		3633.89	75.0039
	3635.82	52.0526		3635.82	86.1328		3635.82	76.0067
	3637.75	52.7872		3637.75	87.0718		3637.75	77.0077
	3639.68	54.2357		3639.68	86.9918		3639.68	77.4904
	3641.6	54.964		3641.6	86.5107		3641.6	77.94
	3643.53	56.1519		3643.53	86.0415		3643.53	78.4104
	3645.46	54.8055		3645.46	86.008		3645.46	79.6503
	3647.39	52.4787		3647.39	81.3665		3647.39	78.8766
	3649.32	55.5857		3649.32	73.9696		3649.32	75.3683
	3651.25	65.3415		3651.25	78.0585		3651.25	75.8103
	3653.18	65.3983		3653.18	85.2024		3653.18	80.0282
	3655.11	63.0725		3655.11	87.0393		3655.11	82.022
	3657.04	66.9901		3657.04	85.9844		3657.04	81.364
	3658.96	69.0225		3658.96	87.9516		3658.96	82.4735
	3660.89	69.6368		3660.89	89.4982		3660.89	83.6386
	3662.82	70.8755		3662.82	90.2238		3662.82	84.3852
	3664.75	71.5014		3664.75	90.3826		3664.75	85.0351
	3666.68	70.3986		3666.68	89.9456		3666.68	85.6852
	3668.61	67.6599		3668.61	87.4081		3668.61	85.6711
	3670.54	72.1063		3670.54	81.6885		3670.54	82.5325
	3672.47	74.3565		3672.47	84.6885		3672.47	84.0648
	3674.39	69.1919		3674.39	86.1648		3674.39	86.2217
	3676.32	76.7078		3676.32	80.9336		3676.32	82.1997
	3678.25	79.073		3678.25	83.9959		3678.25	83.8435
	3680.18	80.0446		3680.18	87.1384		3680.18	85.7987
	3682.11	80.8259		3682.11	89.801		3682.11	87.3273
	3684.04	80.186		3684.04	90.5587		3684.04	88.1667
	3685.97	78.568		3685.97	89.9571		3685.97	88.6247
	3687.9	76.1617		3687.9	88.0195		3687.9	88.5681
	3689.83	79.3094		3689.83	82.631		3689.83	85.3825
	3691.75	84.5075		3691.75	84.0821		3691.75	85.4364
	3693.68	85.0078		3693.68	88.1564		3693.68	87.5282
	3695.61	84.2332		3695.61	90.0407		3695.61	88.8595
	3697.54	84.8944		3697.54	90.5913		3697.54	89.1565
	3699.47	83.662		3699.47	91.0652		3699.47	89.9686
	3701.4	83.48		3701.4	89.653		3701.4	89.6021
	3703.33	86.8111		3703.33	89.1745		3703.33	88.6932
	3705.26	85.967		3705.26	90.4277		3705.26	89.5904
	3707.18	83.9309		3707.18	90.3068		3707.18	90.2169
	3709.11	80.9855		3709.11	88.5256		3709.11	90.3131
	3711.04	80.7707		3711.04	83.0791		3711.04	87.9759
	3712.97	87.6586		3712.97	83.1432		3712.97	86.3872
	3714.9	88.5801		3714.9	87.2132		3714.9	88.2413
	3716.83	86.7375		3716.83	89.8958		3716.83	90.1039
	3718.76	86.0284		3718.76	89.8178		3718.76	90.4531
	3720.69	85.0816		3720.69	88.5846		3720.69	90.2065
	3722.61	84.5929		3722.61	86.3712		3722.61	89.3262
	3724.54	84.574		3724.54	84.8996		3724.54	88.6153
	3726.47	85.6222		3726.47	84.3881		3726.47	88.0571
	3728.4	87.8726		3728.4	86.8689		3728.4	88.9174
	3730.33	84.7049		3730.33	88.9455		3730.33	91.0235
	3732.26	82.3853		3732.26	86.7675		3732.26	90.5817
	3734.19	81.0723		3734.19	82.8536		3734.19	88.7454
	3736.12	84.2588		3736.12	77.9383		3736.12	85.2648
	3738.05	88.2846		3738.05	81.5019		3738.05	86.2562
	3739.97	86.2141		3739.97	84.8234		3739.97	88.6029
	3741.9	83.8471		3741.9	85.7432		3741.9	89.9434
	3743.83	81.6326		3743.83	85.7678		3743.83	90.4318
	3745.76	87.3776		3745.76	81.7036		3745.76	87.1463
	3747.69	83.749		3747.69	82.405		3747.69	88.8872
	3749.62	80.2459		3749.62	81.6337		3749.62	89.5976
	3751.55	85.3904		3751.55	77.6259		3751.55	85.7159
	3753.48	91.4552		3753.48	82.5491		3753.48	86.9953
	3755.4	88.8318		3755.4	87.0756		3755.4	90.0558
	3757.33	86.6734		3757.33	87.8637		3757.33	91.0477
	3759.26	87.795		3759.26	86.7698		3759.26	90.2317
	3761.19	91.6928		3761.19	88.5477		3761.19	90.1866
	3763.12	89.581		3763.12	90.6628		3763.12	91.7922
	3765.05	87.9229		3765.05	89.8386		3765.05	91.8289
	3766.98	89.4251		3766.98	88.9394		3766.98	90.9853
	3768.91	87.6466		3768.91	89.4022		3768.91	91.7246
	3770.84	90.8254		3770.84	88.3361		3770.84	90.3801
	3772.76	92.2668		3772.76	90.7612		3772.76	91.3155
	3774.69	91.2386		3774.69	92.6333		3774.69	92.4981
	3776.62	89.8742		3776.62	92.8747		3776.62	93.0065
	3778.55	88.3715		3778.55	91.4999		3778.55	92.6479
	3780.48	91.6483		3780.48	89.8556		3780.48	91.2596
	3782.41	90.8436		3782.41	91.256		3782.41	92.2606
	3784.34	89.241		3784.34	90.7856		3784.34	92.408
	3786.27	91.2324		3786.27	89.7593		3786.27	91.2544
	3788.19	91.718		3788.19	91.6532		3788.19	92.1209
	3790.12	91.5889		3790.12	92.6778		3790.12	92.7058
	3792.05	91.5751		3792.05	93.0245		3792.05	92.9407
	3793.98	89.9313		3793.98	92.9672		3793.98	93.3908
	3795.91	87.9383		3795.91	91.0994		3795.91	92.9817
	3797.84	88.9483		3797.84	87.9427		3797.84	91.0187
	3799.77	85.4282		3799.77	88.3446		3799.77	92.0998
	3801.7	86.6905		3801.7	85.4784		3801.7	90.133
	3803.63	92.5971		3803.63	86.5657		3803.63	89.4072
	3805.55	87.8819		3805.55	89.4043		3805.55	92.2068
	3807.48	90.9412		3807.48	88.4585		3807.48	90.9882
	3809.41	93.7286		3809.41	90.4399		3809.41	91.2694
	3811.34	91.6936		3811.34	92.3434		3811.34	92.8076
	3813.27	89.0704		3813.27	92.3147		3813.27	93.4862
	3815.2	86.0503		3815.2	90.5604		3815.2	93.47
	3817.13	89.6687		3817.13	86.5064		3817.13	90.6725
	3819.06	86.0686		3819.06	86.8109		3819.06	91.8298
	3820.98	85.5275		3820.98	84.9141		3820.98	90.5056
	3822.91	93.5151		3822.91	85.1879		3822.91	88.5504
	3824.84	89.9249		3824.84	88.5028		3824.84	91.3255
	3826.77	89.6101		3826.77	88.6918		3826.77	91.5452
	3828.7	90.8393		3828.7	89.4083		3828.7	91.6563
	3830.63	88.7236		3830.63	90.7067		3830.63	92.8531
	3832.56	89.0716		3832.56	89.4531		3832.56	92.0829
	3834.49	87.8293		3834.49	88.7267		3834.49	92.1483
	3836.42	85.3658		3836.42	86.8304		3836.42	91.6676
	3838.34	85.1859		3838.34	83.8273		3838.34	89.9616
	3840.27	89.0718		3840.27	82.2505		3840.27	88.1631
	3842.2	90.0549		3842.2	85.9963		3842.2	90.1673
	3844.13	90.9819		3844.13	87.6277		3844.13	90.7333
	3846.06	92.2687		3846.06	89.9443		3846.06	91.6009
	3847.99	89.6469		3847.99	91.2483		3847.99	92.9333
	3849.92	85.87		3849.92	89.3992		3849.92	92.8751
	3851.85	80.3519		3851.85	86.2235		3851.85	92.7072
	3853.77	86.921		3853.77	80.0358		3853.77	88.3551
	3855.7	93.2341		3855.7	83.1647		3855.7	87.9608
	3857.63	91.7819		3857.63	86.8918		3857.63	89.9541
	3859.56	89.9431		3859.56	90.0059		3859.56	92.0425
	3861.49	86.9492		3861.49	89.6511		3861.49	92.6027
	3863.42	85.7211		3863.42	86.3532		3863.42	91.1093
	3865.35	89.3572		3865.35	84.8664		3865.35	89.5203
	3867.28	88.968		3867.28	87.8806		3867.28	91.2779
	3869.2	84.3235		3869.2	87.6889		3869.2	92.4712
	3871.13	89.8789		3871.13	83.9568		3871.13	89.0426
	3873.06	88.6959		3873.06	87.1111		3873.06	90.8285
	3874.99	91.7825		3874.99	88.1281		3874.99	90.6375
	3876.92	91.593		3876.92	90.6984		3876.92	92.1382
	3878.85	87.3535		3878.85	91.4437		3878.85	93.5208
	3880.78	87.8063		3880.78	88.012		3880.78	91.6832
	3882.71	89.2682		3882.71	87.0768		3882.71	90.8614
	3884.64	86.585		3884.64	87.6633		3884.64	91.8089
	3886.56	91.8246		3886.56	87.4279		3886.56	90.2921
	3888.49	90.9319		3888.49	90.4819		3888.49	92.1873
	3890.42	86.81		3890.42	90.4		3890.42	93.1555
	3892.35	89.2252		3892.35	86.8445		3892.35	90.5269
	3894.28	91.3108		3894.28	88.3349		3894.28	90.8051
	3896.21	89.0794		3896.21	90.8509		3896.21	92.6759
	3898.14	85.7375		3898.14	89.4513		3898.14	92.7561
	3900.07	85.4449		3900.07	85.7262		3900.07	90.9465
	3901.99	85.768		3901.99	84.7964		3901.99	90.2093
	3903.92	86.4661		3903.92	83.3063		3903.92	89.3864
	3905.85	91.42		3905.85	85.1237		3905.85	89.1283
	3907.78	92.4406		3907.78	90.2736		3907.78	91.5502
	3909.71	91.4314		3909.71	92.8469		3909.71	93.0306
	3911.64	90.9848		3911.64	93.1131		3911.64	93.2236
	3913.57	90.2739		3913.57	93.0159		3913.57	93.3546
	3915.5	87.9434		3915.5	91.701		3915.5	93.2886
	3917.43	88.2375		3917.43	88.9021		3917.43	91.7465
	3919.35	89.7708		3919.35	89.1165		3919.35	91.4875
	3921.28	90.0252		3921.28	90.4882		3921.28	92.0511
	3923.21	87.7776		3923.21	90.0941		3923.21	92.3876
	3925.14	88.9025		3925.14	88.1685		3925.14	91.2258
	3927.07	90.552		3927.07	90.5787		3927.07	92.084
	3929	88.2244		3929	91.1371		3929	92.8993
	3930.93	87.4498		3930.93	88.9771		3930.93	92.0256
	3932.86	89.1664		3932.86	88.1359		3932.86	91.0534
	3934.78	91.2666		3934.78	90.4775		3934.78	91.7214
	3936.71	90.5129		3936.71	92.4473		3936.71	92.9108
	3938.64	90.0597		3938.64	92.2711		3938.64	92.9167
	3940.57	88.8235		3940.57	92.1012		3940.57	93.2495
	3942.5	88.344		3942.5	90.5569		3942.5	92.6772
	3944.43	90.012		3944.43	89.885		3944.43	91.8222
	3946.36	88.7339		3946.36	90.8954		3946.36	92.7254
	3948.29	87.5456		3948.29	89.4497		3948.29	92.16
	3950.22	89.2571		3950.22	89.2904		3950.22	91.6235
	3952.14	90.2186		3952.14	91.0914		3952.14	92.301
	3954.07	90.1238		3954.07	92.1506		3954.07	92.8357
	3956	89.6958		3956	92.148		3956	92.916
	3957.93	89.6765		3957.93	91.9318		3957.93	92.7943
	3959.86	89.2683		3959.86	91.9141		3959.86	92.924
	3961.79	89.234		3961.79	91.283		3961.79	92.7078
	3963.72	90.1524		3963.72	91.5558		3963.72	92.6382
	3965.65	90.2382		3965.65	92.6818		3965.65	93.2375
	3967.57	89.7304		3967.57	92.7875		3967.57	93.3562
	3969.5	89.6871		3969.5	92.25		3969.5	93.0908
	3971.43	89.7322		3971.43	91.9868		3971.43	93.0282
	3973.36	89.4155		3973.36	91.8055		3973.36	92.9461
	3975.29	89.3958		3975.29	91.3608		3975.29	92.6
	3977.22	90.0074		3977.22	91.8416		3977.22	92.7512
	3979.15	90.0846		3979.15	92.7581		3979.15	93.249
	3981.08	89.7912		3981.08	92.7166		3981.08	93.3215
	3983.01	89.9587		3983.01	92.5995		3983.01	93.2625
	3984.93	90.091		3984.93	92.8508		3984.93	93.3969
	3986.86	90.0655		3986.86	93.0665		3986.86	93.4545
	3988.79	89.5877		3988.79	92.7848		3988.79	93.4778
	3990.72	89.4789		3990.72	91.9088		3990.72	93.0473
	3992.65	89.768		3992.65	92.2674		3992.65	93.08
	3994.58	89.6796		3994.58	92.5565		3994.58	93.194
	3996.51	90.1527		3996.51	92.7242		3996.51	93.1833
	3998.44	90.1721		3998.44	93.225		3998.44	93.482
	4000.36	90		4000.36	93.2338		4000.36	93.5868
