# Supplementary material for: Dual functionalized hyaluronic acid micelles loading paclitaxel for the therapy of breast cancer
Source: Front Bioeng Biotechnol. 2023 Aug 3;11:1230585. doi: 10.3389/fbioe.2023.1230585 (PMC10436080; doi:10.3389/fbioe.2023.1230585)
Supplement: Supplementary file 1 [file DataSheet2.zip › CMC.xlsx]

## Sheet: Sheet1
C	logC	dHAD-I1/I3	dHAT-I1/I3
0.0001	-4	0.91667	1
0.001	-3	0.8985	0.98571
0.01	-2	0.88627	0.95667
0.025	-1.60206	0.87333	0.91333
0.05	-1.30103	0.87071	0.84615
0.075	-1.12494	0.76563	0.85714
0.1	-1	0.71429	0.78571
1	0	0.59091	0.76744
2.5	0.39794	0.46164	0.68333
5	0.69897	0.35125	0.63043
