# Supplementary material for: Dual functionalized hyaluronic acid micelles loading paclitaxel for the therapy of breast cancer
Source: Front Bioeng Biotechnol. 2023 Aug 3;11:1230585. doi: 10.3389/fbioe.2023.1230585 (PMC10436080; doi:10.3389/fbioe.2023.1230585)
Supplement: Supplementary file 1 [file DataSheet2.zip › Blood routine and blood biochemistry (1).xlsx]

## Sheet: WBC
Saline	PTX	dHAD-PTX	dHAT-PTX
8.33	0.41	7.91	10.08
6.74	3.73	8.79	9.65
14.66	3.69	8.7	8.6
10.23	3.49	7.96	6.58
10.38	3.55	8.47	7.54
13.94	0.64	6.73	7.6

## Sheet: RBC
Saline	PTX	dHAD-PTX	dHAT-PTX
10.03	10.98	8.57	8.92
7.68	9.37	7.91	7.52
6.37	9.37	5.75	7.64
7.4	9.29	6.06	6.24
7.39	9.43	4.68	5.81
8.47	9.83	5.39	8.37

## Sheet: HGB
Saline	PTX	dHAD-PTX	dHAT-PTX
131	137	122	127
124	139	123	123
135	138	114	115
117	141	117	119
119	135	119	135
134	131	116	119

## Sheet: PLT
Saline	PTX	dHAD-PTX	dHAT-PTX
1197	180	1674	1462
976	435	1335	875
1648	1048	1023	644
1060	484	1405	972
1039	507	1373	1278
1719	246	626	1470

## Sheet: CRE
Saline	PTX	dHAD-PTX	dHAT-PTX
33.036	35.646	25.938	32.102
26.486	38.5	35.372	28.694
30.71	43.866	31.144	27.916
29.6	28.81	23.774	24.48
22.7	25.634	25.794	32.652
20.682	37.356	26.644	23.76

## Sheet: BUN
Saline	PTX	dHAD-PTX	dHAT-PTX
5.568	5.36	6.56	5.872
5.712	5.76	6.968	5.016
9.542	6.378	6.466	6.394
4.38	9.388	6.992	4.954
4.364	6.914	6.52	7.204
5.788	10.942	6.792	7.524

## Sheet: AST
Saline	PTX	dHAD-PTX	dHAT-PTX
501.236	1184.93	628.562	418.404
422.096	881.892	551.736	551.734
463.876	1234.61	254.15	187.142
870.196	507.786	526.518	484.34
331.362	739.016	390.636	202.574
368.732	1640.8	357.56	223.238

## Sheet: ALT
Saline	PTX	dHAD-PTX	dHAT-PTX
184.884	510.352	104.326	65.848
93.34	142.34	93.382	61.052
64.628	400.646	162.002	48.55
78.596	322.628	93.408	50.432
133.858	478.144	58.9	31.198
50.198	287.714	66.872	48.866
